# Supplementary material for: Metabolic reprogramming in placenta and umbilical cord serum of polycystic ovary syndrome pregnancies: testosterone-associated alterations and interaction with obesity
Source: Hum Reprod Open. 2026 Apr 21;2026(3):hoag036. doi: 10.1093/hropen/hoag036 (PMC13186602; doi:10.1093/hropen/hoag036)
Supplement: hoag036_Supplementary_Data [file hoag036_supplementary_data.zip]

Archive with 5 entries (5 files):
- Supplementary File S1 Metabolite_lists.xlsx
- Supplementary File S2 Lipid_class_abundance.xlsx
- Supplementary File S3 Correlation_results.xlsx
- Supplementary File S4 Node_information.xlsx
- Supplementary Information.docx
