# Supplementary material for: Metabolic reprogramming in placenta and umbilical cord serum of polycystic ovary syndrome pregnancies: testosterone-associated alterations and interaction with obesity
Source: Hum Reprod Open. 2026 Apr 21;2026(3):hoag036. doi: 10.1093/hropen/hoag036 (PMC13186602; doi:10.1093/hropen/hoag036)
Supplement: hoag036_Supplementary_Data [file hoag036_supplementary_data.zip › Supplementary File S1 Metabolite_lists.xlsx]

## Sheet: Metabolomics_Placenta
Supplementary File S1: Differential Metabolite and Lipid Profiles in Placenta and Umbilical Cord Serum
Metabolites	logFC	P.Value	adj.P.Val	VIP	significance
N,N-Dimethylformamide	0.192211456734127	0.697246067336039	0.719818781746199	0.408926472510891	Non-significant
Spermine	-0.704153	0.125208794616056	0.166751387725327	0.814639222717314	Non-significant
2-amino-muconic acid	0.0964953518838846	0.828048106335646	0.839751966495867	0.793974742003655	Non-significant
Lidocaine	0.508199688077201	0.035354516790783	0.0631212834771677	0.952846803609979	Non-significant
(R)-2-ethylmalic acid	0.56611244162786	0.00592483827630628	0.0165491833119212	0.981362746726658	Non-significant
(7'R)-(+)-Lyoniresinol 9'-glucoside	0.498156747207001	0.0207914953736172	0.0421707361994922	0.932740281872979	Non-significant
Osajin	0.763794486006677	0.00451339045095747	0.0133917773334685	0.939016434791823	Non-significant
Oxytetracycline	-0.714174	0.0503271105919205	0.0818350183562673	0.902919960173886	Non-significant
Methazolamide	1.16993562373556	0.00044065669748145	0.00229942676685775	1.01032857175908	Significant Up
Guanabenz	0.699717748689988	0.0171492352331063	0.0365942215294957	0.889169345831398	Non-significant
(E)-5-(hexa-3,5-dien-1-yn-1-yl)-5'-(prop-1-yn-1-yl)-2,2'-bithiophene	0.467235336720111	0.000267768526970615	0.00154471491940837	1.32622724324754	Significant Up
Egregiachloride C	0.533989968550071	0.28353018139318	0.324519090966472	0.41218341792926	Non-significant
3-bromo-2E-nonenoic acid	0.358871725410151	0.19005224929759	0.23197093860597	0.724221980980702	Non-significant
Kaempferol 3-(6''-sulfatogentiobioside)	-0.756417	0.122774525721893	0.164271743040481	0.426214451959489	Non-significant
2-chloromuconic acid	-0.775317	3.04914882492365e-06	5.38526592463439e-05	1.78246071455201	Significant Down
Glucosamine 6-phosphate	-0.651532	0.000753353959324638	0.00348729977945437	1.38424237879004	Significant Down
alpha-carboxyethylhydroxychroman sulfate	-0.510084	0.0558942236722264	0.0885056121044358	0.771024944388094	Non-significant
Methyclothiazide	0.627468174196673	0.081983435823708	0.120508302593619	0.694559722674014	Non-significant
Petunidin	-1.10173	0.0320084907826496	0.0581420054089901	0.882071078488226	Non-significant
Dalspinin	-0.480023	0.261777708674522	0.303250060099245	0.526668683465971	Non-significant
PI-Cer(d18:0/26:0)	0.525890426850542	0.0521429328834069	0.084073155828864	0.721907889689008	Non-significant
O-Phosphoethanolamine	0.369242094551925	0.12053059172244	0.161724724485562	0.84793729508168	Non-significant
Piperolactam D	-0.698815	0.0332684713461317	0.0597687090850691	0.624482371274083	Non-significant
Prodelphinidin B6	0.925695400057077	0.00265044054693861	0.0091018489268498	1.07060026659565	Significant Up
Cer(d18:1/22:0)	1.42728894514593	0.0235469151926998	0.0462874291801701	0.707219214882468	Non-significant
alpha-N-(3-hexadecanoyloxy-hexadecanoyl)-L-ornithine	0.664596597286231	0.0150840694932917	0.0333651479350652	0.614893117452451	Non-significant
CerPE(d14:1(4E)/20:1(11Z))	0.619917261912675	0.0666134384546526	0.102509688131288	0.560798301017057	Non-significant
PG(12:0/17:0)	0.96867656731523	0.0597575747605604	0.0935903080833879	0.626910407062819	Non-significant
Ureidopropionic acid	0.608358762655005	0.000244483148713243	0.0014771929195937	1.30011215982778	Significant Up
Citrulline	0.481346984686993	7.78699792591325e-06	0.0001176246528809	1.72084182396157	Significant Up
Malvidin	0.451527127090434	0.0365651650085564	0.0648791490414571	0.803902261191122	Non-significant
Brimonidine	-0.58442	0.0309287296332288	0.0570838932780494	0.862279857792441	Non-significant
Panchovillin	1.14555291702289	0.00343182969034278	0.0109768599774617	1.08560162550867	Significant Up
2-aminomuconic acid semialdehyde	0.483373907282582	0.000263488494210133	0.00153545579367123	1.42342	Significant Up
Gluconic acid	0.655105351537279	9.42474929065839e-11	1.20217913174176e-08	2.14952207817473	Significant Up
Cloxacillin	0.564914458949142	0.00375841806833541	0.011661253898511	1.04733467619655	Significant Up
Candesartan	0.458693817423297	0.0122428953574485	0.0283363787708686	0.94900662233783	Non-significant
6,7-dihydroxy-4-oxo-2-heptenoic acid	-0.451463	0.354385464937212	0.394219490065813	0.425595371483868	Non-significant
Alcyopterosin D	0.662784650229235	0.00403695385107878	0.0123584613894358	0.895399228482913	Non-significant
O-propanoyl-carnitine	0.493185644754989	0.000504750591013194	0.00254146350211906	1.30528150263098	Significant Up
Paclitaxel	0.70370847354374	0.000917371525033658	0.0039891761770403	1.05313382587538	Significant Up
(+/-)alpha-hydoxy butyric acid	0.558395651653143	0.00243851906971051	0.00862199663373011	1.06086644931101	Significant Up
3-Mercaptopyruvic acid	-0.58657	0.000183792492279327	0.00118165735864961	1.39194240156286	Significant Down
Methylmalonic acid	-0.665383	0.00219992488361376	0.00801750402028125	1.06693825939852	Significant Down
Thymol	-0.477277	0.00815240220287477	0.0211263154151247	1.20642441032938	Significant Down
Thuwalallene C	0.401458782661999	0.233578711082026	0.275306324766084	0.603774368253698	Non-significant
Calomelanol D-1	0.593014896562618	0.0230762149528428	0.0458330359270996	0.969700639893568	Non-significant
Canangalia D	0.693161930262435	0.0167060686465738	0.0359823017003129	1.00925198205452	Significant Up
Agehoustin D	0.821334107863823	0.00106665401193953	0.00446904673615541	1.10111838736405	Significant Up
5-O-Methyl-8-prenylafzelechin-4beta-ol	0.552382053065681	0.00635738963496845	0.0174163014348349	1.07459884771865	Significant Up
Tiagabine	0.590119111393849	0.000195099401657651	0.00123062699507134	1.32146216352053	Significant Up
PS(22:6(4Z,7Z,10Z,13Z,16Z,19Z)/0:0)	0.535852279416354	0.0327008358257416	0.0590260369936343	0.706295578437024	Non-significant
Kaempferol 7,4'-dimethyl ether 3-(6''-(E)-p-coumarylglucoside)	-0.626784	0.0139755649064976	0.0315205275297824	1.10737307329907	Significant Down
PHHdiA-PG	-0.53212	0.403711185218005	0.441390895838352	0.513618027724601	Non-significant
Acacetin 7-(4'''-acetylrutinoside)	0.458468900838068	0.0101815718452572	0.0246472166500412	1.04393822317223	Significant Up
Glutaconic acid	-0.489258	0.00138580672561423	0.00558212674036891	1.25350481892848	Significant Down
Propionic acid	-1.72584	4.54075753655557e-15	2.6063948259829e-12	2.30232352817638	Significant Down
9-hydroxy-7E-Nonene-3,5-diynoic acid	-0.929203	3.52581098991725e-09	2.99889430026814e-07	1.89852403406337	Significant Down
Mevalonic acid	-2.02575	1.15686129082968e-06	2.45940141087496e-05	1.57656751702769	Significant Down
Helieianeoside C	-0.633848	0.0135566592465554	0.0309404469484008	0.745291562016791	Non-significant
3-Demethyldigicitrin	-0.755151	0.000649566279865818	0.00309419954060564	1.12343625458523	Significant Down
2-Methylbutyroylcarnitine	-0.493041	0.392491660330695	0.431177441205395	0.471597244487037	Non-significant
Ginsenoyne B	1.47356	0.00925445285855666	0.0230958953948327	0.957140940209599	Non-significant
Acacetin 7-O-[6''-O-glucosyl-2''-O-(3'''-acetylrhamnosyl)glucoside	-0.825264	0.0383718389448143	0.0673030750761121	0.803513943558447	Non-significant
3-Hexanone	1.34432695593872	0.161639657509132	0.20302223940972	0.640287432199132	Non-significant
Erosnin	0.562504842370227	0.00190425322199091	0.00712079054998555	0.960480286626552	Non-significant
(-)-Obtusadiene	0.824352973371235	7.74259466681052e-08	2.91995228533292e-06	1.7503047128873	Significant Up
dGDP	0.730268039540995	8.77165099443251e-06	0.000129100709507801	1.77428228640914	Significant Up
Gibberellin A9	0.844791080424051	0.000132554892007693	0.000927884244053854	1.21581957625162	Significant Up
PG(17:2(9Z,12Z)/0:0)	0.512584374015979	0.417528952450758	0.454334822192863	0.271374200872446	Non-significant
Leucadenone A	0.367787642378322	0.252734640328023	0.294557733092965	0.50518681093477	Non-significant
POB-PI	-0.254102	0.699022050550332	0.721003876039336	0.3940669684736	Non-significant
2-methylideneglutaric acid	-0.567413	1.54716785367969e-08	8.07340316374675e-07	2.20267038665575	Significant Down
Venlafaxine	-0.850095	0.0733712078926133	0.110683504153377	0.742125528980764	Non-significant
12a-Hydroxydolineone	0.695550183984258	9.87077133879999e-05	0.000765651722766378	1.25987891792631	Significant Up
3-carboxy-4-methyl-5-(1-hydroxypropyl)-2-furanpropionic acid	0.71625485585425	0.01180745069824	0.0274948344859626	0.888584536902246	Non-significant
16-bromo-7E,11E,15E-hexadecatrien-5,13-diynoic acid	-0.60534	0.0462798004132059	0.0775608917873874	0.921782479454663	Non-significant
L-Acetylcarnitine	0.498478774040634	0.000107755923693812	0.000798089034841912	1.45206634547451	Significant Up
Mesna	0.162686274608467	0.745668577583241	0.76294788508517	0.446275160342398	Non-significant
7,8-diaminononanoic acid	0.754089350601959	0.000390486693780982	0.0020850173230724	1.26235637055053	Significant Up
L,L-Cyclo(leucylprolyl)	-0.693631	0.0294683015676141	0.0551869660678972	0.7809827799661	Non-significant
Dalpalatin	-0.506194	1.85725966139004e-05	0.000234300449590744	1.56179940761341	Significant Down
Ophirasterol	1.04427202972939	2.84048920622511e-07	8.8131935371525e-06	1.78890068820117	Significant Up
Ponasterone A 22-glycolate	0.871930064682942	0.0362512831841895	0.0645216637138753	0.633570567788714	Non-significant
11-Hydroxy-cyasterone	-0.532172	0.210665211668746	0.252183173092513	0.521315729333537	Non-significant
3-isopropenylpimeloyl-CoA	0.672975729395139	0.0998804108812842	0.140690443793515	0.635782155209881	Non-significant
2-Hydroxyethanesulfonate	-0.516374	0.133237802189108	0.174475383955209	0.522971139450185	Non-significant
Caproic acid	-0.681654	0.00969355604553107	0.0239316179360638	0.88322139913736	Non-significant
Isokobusone	0.694910028593945	0.000193449740230451	0.00123062699507134	1.16940051557806	Significant Up
Levosimendan	-0.468285	0.0969079453094526	0.13705300239926	0.661984615299066	Non-significant
Micropine	0.534532990538142	6.78058680682599e-05	0.000589705579866382	1.42616991012484	Significant Up
Herbacetin 8-acetate	-0.609578	0.00117480372091479	0.00486886163036165	1.29977741690502	Significant Down
Adenosine monophosphate	0.631890716424778	0.0705237958146225	0.107233533238658	0.6959600984079	Non-significant
N-Glycolylneuraminic acid	0.599923848482625	0.0863705134941849	0.12481457130695	0.697126534972282	Non-significant
icas#1	1.89714303461339	0.000116653931906641	0.0008422560618165	1.2544471113762	Significant Up
PS(6:0/6:0)	0.731732206947787	0.0180113600641133	0.0378925043183875	0.805828339428283	Non-significant
N-linolenoyl-glutamine	0.650791232316999	0.0448841735248609	0.0756637756336862	0.664618258812234	Non-significant
Tarenninoside C	0.501706434885132	0.25246411453177	0.294541466953732	0.364192246709475	Non-significant
Isorhamnetin 3-(6''-acetylglucoside)	0.574826199849384	0.418506992476886	0.454967828942675	0.471859637703592	Non-significant
RCTR2	0.63702271006991	0.000520405827432611	0.00260884668075387	1.43647641820696	Significant Up
8-isoPGF2alpha glucuronide	1.1499855389408	0.00374692800553305	0.0116571093505473	1.21191803616163	Significant Up
Albendazole sulfone	-0.533443	0.0367421822124996	0.0650926314505394	0.690489103899198	Non-significant
7-O-acetyl-6-epi-19,20-epoxycytochalasin P	-0.535173	0.202236704439101	0.243873673000092	0.492784428146605	Non-significant
Manniflavanone	-0.648756	0.14342940082685	0.184592995682986	0.718132210075248	Non-significant
Kolaflavanone	-0.371642	0.571423465564628	0.600727233029481	0.354111393605467	Non-significant
Aflatoxin B1	-0.368146	0.343361676959891	0.383070170213756	0.482926586708587	Non-significant
Triuvaretin	0.579297944435159	0.000455255392229076	0.00233318388517402	1.33030481053757	Significant Up
Indolepyruvate	0.867801723325757	0.00793404667200325	0.0206638625601179	1.0355322274162	Significant Up
Amoxapine	0.567816065939587	0.0258404043463934	0.0499407141240061	0.818850685490033	Non-significant
1H-Indole-3-acetamide	0.641920220302317	0.00824311745008187	0.0212177103872062	0.868950255633198	Non-significant
Luteolin	1.33930419567149	0.0057645977889515	0.0162263183864595	1.05939570270699	Significant Up
Diethylphosphate	0.739465692936706	0.000102334007935434	0.000780016528675117	1.42520926237118	Significant Up
Dantron	0.900170074696054	1.78467870654994e-06	3.53243302606782e-05	1.61586709042414	Significant Up
Sanaganone	0.781954965947177	0.163040889408753	0.204335088472979	0.714136377595989	Non-significant
4-carboxy-2-hydroxy-cis,cis-muconic acid	0.480676142259489	0.0440730839641617	0.0744057358689083	0.879869490088446	Non-significant
Phenylpropanolamine	-0.751681	0.112804921377308	0.153254496735088	0.603804747550846	Non-significant
(E)-3-methyl-6-(pent-3-en-1-yn-1-yl)-1,2-dithiine	0.573520593844897	0.165599201003795	0.207315030264293	0.585046355998674	Non-significant
Capryloylglycine	1.25213408258041	9.84458472043301e-06	0.000143058015937432	1.47407734806339	Significant Up
Guanosine monophosphate	0.613839042568381	0.150902558702785	0.192026512971147	0.638810350917504	Non-significant
p-Cresol sulfate	0.902182947273203	5.10189141783538e-06	8.02324842147262e-05	1.53743941659415	Significant Up
Uridine	0.425217889841846	0.331184650545286	0.372093275562665	0.504873792253508	Non-significant
Dichlorvos	0.459309841778836	0.0782612539779081	0.115927638150501	0.830569687137661	Non-significant
Khellin	-1.05607	0.190345491434516	0.23197093860597	0.650404273794069	Non-significant
8-hydroxy-5,6-Octadienoic acid	0.571585865529704	0.00735583288887897	0.0193681104505345	0.838460831005814	Non-significant
Melphalan	0.75716436648318	0.0582269102834215	0.0913176133953113	0.758301619972367	Non-significant
L-Arginine	0.643454714153057	0.00373073689712416	0.0116382770595069	1.19692780602325	Significant Up
Butylparaben	0.536780292089115	0.104444566328733	0.145536494738389	0.739666885433129	Non-significant
ascr#4	0.371839670633241	0.147368342647686	0.188747537812291	0.732729624935319	Non-significant
Flurazepam	0.490583309084306	0.229779597096315	0.271106862761119	0.552878859863226	Non-significant
4-amino-4-cyano-butanoic acid	0.595102757659827	0.133849264602964	0.174682513308423	0.6973742122085	Non-significant
17-dimethylarsinoyl-9Z-heptadecenoic acid	0.457432482770547	0.0191588722886326	0.0395582470995508	0.952680933801913	Non-significant
Tuliposide A	0.802536761000056	0.0370734211917537	0.0655782550510527	0.48068010525609	Non-significant
1-Methylnicotinamide	0.512632986361029	0.0108776868329764	0.0259033203137637	1.0329492836916	Significant Up
gibberellin A17	-0.478828	0.157113268905423	0.197832523355357	0.657940723970307	Non-significant
3,4,7-Trimethyl-2E,6-octadien-1-ol	-0.534564	0.157091507224831	0.197832523355357	0.595025291786545	Non-significant
Monotropein	0.496095541268238	0.141838070423826	0.183160972830768	0.722188618635025	Non-significant
Meloxicam	0.808791134927793	0.0135093766904928	0.030893953069095	0.959579712624625	Non-significant
Bupropion	0.592987279200605	0.0701440071902568	0.10679750696872	0.825199275250949	Non-significant
Oxfendazole	0.474931248756696	0.270693422669291	0.31172904825005	0.55657470901625	Non-significant
Deoxyadenosine monophosphate	-1.34765	2.85589297937168e-05	0.000295639359758458	1.40691271196236	Significant Down
12-hydroxy-5Z,8Z,10Z,14Z-Eicosatetraenoic acid	-0.695019	0.00371514003464149	0.0116212009802954	0.818174366636557	Non-significant
N-gondoyl taurine	0.0565086976392264	0.895060593849947	0.899763188913957	0.576588439223908	Non-significant
Apigenin 7-glucoside-4'-trans-caffeate	-0.827527	0.00982991081261702	0.024153969345196	0.973471760912703	Non-significant
8Z,11Z,14Z-heptadecatrienal	-0.514504	0.0160815358034065	0.0350315049379709	0.839161339086265	Non-significant
PC(P-20:0/22:6(4Z,7Z,10Z,13Z,16Z,19Z))	0.87835803703743	0.0496065789404349	0.0808925463403683	0.639041893776777	Non-significant
PE(12:0/18:3(6Z,9Z,12Z))	-1.04372	0.0669758304228378	0.102929388655178	0.75271836809472	Non-significant
Farfugin A	0.61371893980765	0.0563498712644547	0.0889816399059065	0.688111973616539	Non-significant
3E,9Z,12Z,15Z-octadecatetraenoic acid	-0.479575	0.00343265917413656	0.0109768599774617	1.09345495835536	Significant Down
Prosafrinine	0.845673036413119	0.0419250783202893	0.0717287480055025	0.566971074238539	Non-significant
PA(O-16:0/14:1(9Z))	1.2634221072256	0.0714747047804079	0.108392286773987	0.706985910475101	Non-significant
PC(22:4(7Z,10Z,13Z,16Z)/0:0)	-0.783366	8.77055427653511e-06	0.000129100709507801	1.6218116993892	Significant Down
MG(0:0/20:5(5Z,8Z,11Z,14Z,17Z)/0:0)	1.05591597745766	1.77804727936053e-08	8.50499281960789e-07	1.78942246631839	Significant Up
N-hexanoyl-homoserine lactone	0.938124232607057	5.39035000899152e-09	3.86757613145141e-07	1.82121797640565	Significant Up
PON-PE	-0.570763	1.11277920611649e-06	2.41680517922503e-05	1.74504885125383	Significant Down
PC(O-16:0/12:0)	0.823499118547114	0.0385894503318973	0.0675315380808204	0.616950628735075	Non-significant
PS(10:0/10:0)	-1.16202	0.00335275806166834	0.0108727860304951	0.892835449264374	Non-significant
PA(P-16:0/12:0)	-0.510973	0.00655244250250587	0.0176993035126512	1.17694300394122	Significant Down
Am-LPE(18:0/0:0)	-1.00234	0.0411644234947554	0.0709560933513201	0.783052641549895	Non-significant
(2-trans,4-cis)-deca-2,4-dienoyl-CoA	0.612016577275191	0.0878986473265714	0.126416831341989	0.541524000590551	Non-significant
Ventosic acid	0.574104837679521	0.000722323712833718	0.00337084399322402	1.05647116092102	Significant Up
Zolmitriptan	-0.677162	0.0869861689719149	0.125452414547435	0.98039352614816	Non-significant
PKHdiA-PC	-1.64276	0.00045201848474534	0.00233318388517402	1.25289064843948	Significant Down
Atovaquone	-1.17415	4.82856068069961e-06	7.72955835044828e-05	1.50141627472374	Significant Down
(25R)-26,26,26-trifluoro-1alpha,25-dihydroxyvitamin D3	-1.52659	1.32850063973928e-10	1.5251187344207e-08	2.16495886638654	Significant Down
Miconioside B	0.326886645590167	0.659870119866778	0.684309753935917	0.783836464685519	Non-significant
N-pentacosanoyl taurine	-0.492389	0.00889924717316121	0.0224534851753606	1.0412298763567	Significant Down
O-behenoylcarnitine	0.990644096961948	0.0464744581025055	0.0776603754027311	0.765626302599646	Non-significant
Cer(d18:1/18:1(9Z))	-0.878331	0.0998080334999902	0.140690443793515	0.44623683087602	Non-significant
18-oxo-tetrahydrocortisol	-0.437259	0.0864351778650048	0.12481457130695	0.83156278944264	Non-significant
PC(0:0/20:4;O2)	0.555932756910003	0.0679135526884331	0.103953011315095	0.55860241365504	Non-significant
PS(12:0/13:0)	-0.673271	0.141364716077538	0.18275528610024	0.55961459505561	Non-significant
Stellerarin	-1.87408	0.00245370081364074	0.00864063967502937	1.12604891212257	Significant Down
PA(16:1(9Z)/0:0)	-0.410076	0.264823521907278	0.306469156400761	0.503366264513547	Non-significant
Ethyl 4-(methylthio)butyrate	-0.533729	0.0105553590466574	0.025244900386589	0.829392740307836	Non-significant
(2Z,8Z)-10-Tigloyloxy matricaria ester	-0.655535	0.00975691140196465	0.024036339676943	0.961169454554658	Non-significant
Solacetal B	-0.0688883	0.886098180693997	0.893099834448384	0.358933583163257	Non-significant
(2Z, 8Z)-10-Isobutyryloxy matricaria ester	-0.797918	0.00156761816731371	0.00601881490326467	1.07974510003804	Significant Down
Isoamoritin	-0.536048	0.000307450880203591	0.00171336704113457	1.30144225045989	Significant Down
EI-1511-5	-0.898895	1.90648102852744e-08	8.75456088299801e-07	1.87661853976812	Significant Down
1-(2-methoxy-heneicosanyl)-sn-glycero-3-phosphoserine	-1.08021	7.34836462312332e-05	0.00062488315461819	1.51871069918908	Significant Down
13-tetradecen-2,4-diyn-1-ol	-0.41106	0.112773470658992	0.153254496735088	0.718977316203712	Non-significant
DG(12:0/22:6(4Z,7Z,10Z,13Z,16Z,19Z)/0:0)[iso2]	-0.422465	0.199606336249652	0.241717377652532	0.628545825155609	Non-significant
PG(19:0/0:0)	0.581238943056206	0.0393083970281907	0.0685806075810987	0.684327222277841	Non-significant
Penta-unsaturated monocyclic botrycoccane	0.572034561407966	0.0829321963332066	0.121339640624198	0.498438653323907	Non-significant
Tetracosanoic acid, 15,16-dihydroxy-, methyl ester	0.513826067276555	0.11898221163079	0.16031875463867	0.752028238511036	Non-significant
Penicisteroid G	1.43242764823623	0.000301202414232072	0.0017033515839331	1.19176526439928	Significant Up
N-oleyl-Ala-His	0.771125302336484	0.00338650682008866	0.0109205332288252	0.972526992968521	Non-significant
N-stearoyl tryptophan	0.753787615341527	0.00154279809897091	0.00597938870322337	0.936104699902824	Non-significant
PI(19:0/21:0)	2.90005474240996	0.00163474249773524	0.00623483185182743	0.731634758238489	Non-significant
Stoloniferone F	1.31908126038904	3.18502053683441e-05	0.000323575537724416	1.30794252095118	Significant Up
9,9-dimethoxy-nonanoic acid	-1.15479	1.58176535405205e-06	3.18573092359957e-05	1.60588211242374	Significant Down
Minabeolide-4	1.10047388345261	0.000184247967942752	0.00118165735864961	1.21526593774601	Significant Up
Trichlormethiazide	1.44502206532103	2.59730751702207e-05	0.000280099373195585	1.33590105178939	Significant Up
Anthenoside A	-1.5538	0.000171282922352938	0.00113660575064262	1.43470376658868	Significant Down
15(S)-HETE	-0.726978	0.000357446250955401	0.0019447786544872	1.01142363216363	Significant Down
Bufohydrolide A	0.69881989763932	0.0775021722982197	0.115370540468246	0.606506177317759	Non-significant
Heptadecanoyl carnitine	0.946272169966329	0.00019687995427527	0.0012350720628853	1.1902552929081	Significant Up
Wuhanic acid	1.27212044279193	9.81089894735654e-05	0.000765651722766378	1.25237664636531	Significant Up
14-O-(alpha-L-rhamnopyranosyl)-7S,14R-dihydroxy-7,9,13,17-tetramethyl-2E,4E,8E,10E,12E,16E-octadecahexaenoic acid	0.845904066176088	0.00247759992329376	0.00869811838514141	1.03079208331312	Significant Up
Aliskiren	-0.567277	0.0536885865180951	0.0863228253820353	0.677518762430359	Non-significant
PC(22:2(13Z,16Z)/0:0)	-0.837154	0.000108975858148911	0.000801950545865062	1.39844814741266	Significant Down
PHODA-PA	-0.518652	0.131177440815713	0.173492744304653	0.744363551405264	Non-significant
PI(13:0/18:3(6Z,9Z,12Z))	1.04753048237872	0.0217256225880659	0.0438330663112472	0.503088831827618	Non-significant
(3S,5R,6S,7E,9x)-7-Megastigmene-3,6,9-triol 9-glucoside	0.566645483229443	0.000454328525889924	0.00233318388517402	1.00826215850233	Significant Up
20:2(5Z,9Z)(11Me,15Me,19Me)	0.618485253066442	0.0132275003606597	0.0303271852345556	0.883577966010443	Non-significant
N,N-(2,2-dihydroxy-ethyl) arachidonoyl amine	1.44342104901974	2.97073025277614e-06	5.32874739091721e-05	1.33510294631499	Significant Up
Famprofazone	0.689077552879421	0.00095267045900169	0.0041040571946607	1.08604791580939	Significant Up
2-glyceryl-PGD2	0.802106742469926	0.00149403338058714	0.00587380246888367	1.00736589555957	Significant Up
1-(2-methoxy-docosanyl)-sn-glycero-3-phosphoserine	-0.816663	0.00100158031222062	0.00421177362062004	1.33171017855939	Significant Down
Mifepristone	0.707973147304372	0.000104299283212394	0.000782585471423718	1.17728320497159	Significant Up
Oblatone C	0.962353180444113	4.8341058839236e-05	0.000451183215832869	1.27570317578498	Significant Up
OOV-PC	-0.685636	0.0817268655338468	0.120285181580585	0.866040990124007	Non-significant
N-stearoyl GABA	1.15726481568361	0.000119367074336346	0.000856458758363286	1.16722252146756	Significant Up
Oleoyl Serotonin	-0.565516	0.151045244959012	0.192026512971147	0.460562534259289	Non-significant
PG(12:0/15:1(9Z))	-0.680507	0.138803369532526	0.18005228047835	0.712699041608893	Non-significant
PI-Cer(d18:1/14:0)	0.616515917110968	0.000313033912264328	0.00173605280811328	1.18135752802285	Significant Up
PG(O-18:0/17:2(9Z,12Z))	0.785113698259507	7.63430283584355e-05	0.00064185671289976	1.24164381682147	Significant Up
PA(18:0/22:6(4Z,7Z,10Z,13Z,16Z,19Z))	0.509167607718357	0.00567983905035895	0.0160998894563261	0.915876929715346	Non-significant
PA(18:0/18:1(9Z))	0.580578878681444	0.000641126640003439	0.00307955390261066	1.12713858608139	Significant Up
PI(12:0/15:0)	1.42916374979405	0.000562524418709395	0.00276178368047001	1.0731031418773	Significant Up
Melonosin B	-0.615663	0.315530000516775	0.356173491242141	0.783467732634111	Non-significant
PHODiA-PC	-1.82561	0.00779777915333294	0.0204380147671832	0.947084532472326	Non-significant
Cer(t18:0/22:0(2OH))	0.807572901473701	0.091301987755508	0.130204573842638	0.596315870168581	Non-significant
Epiandrosterone	-0.872057	0.00894330408985195	0.0225151602963817	0.775047124389926	Non-significant
Xestoaminol B	-0.874953	0.000235549057912764	0.00143835275789283	1.09015085345882	Significant Down
Dormantinol	-0.653668	0.000616808445681806	0.00298774723899879	1.10529897035129	Significant Down
Cer(d18:0/20:0(2OH))	0.422706654718252	0.208557914582246	0.250182325956551	0.577118686587181	Non-significant
PI(12:0/14:1(9Z))	-1.3714	0.0402986603582848	0.0698834774793217	0.639957816125837	Non-significant
PS(20:3(8Z,11Z,14Z)/0:0)	-0.525258	0.184522603655513	0.226800801923479	0.5293421413639	Non-significant
Testosterone acetate	1.13303551189583	0.00427459801552714	0.0128798911333994	0.863321173910593	Non-significant
Squalamine	-1.18602	2.44018634071091e-06	4.51828051473569e-05	1.63070697505652	Significant Down
PI(12:0/12:0)	0.86786017393916	0.0312001425184385	0.0574002621973836	0.593761427231186	Non-significant
Cer(d18:0/18:0)	1.15869653174984	0.0146999864785795	0.0325783484119869	0.69967413086567	Non-significant
PI(22:1(11Z)/0:0)	1.28840744392133	0.00309985745826728	0.0102259665577323	0.892288635891478	Non-significant
Sulfobacin B	1.43493739715189	0.00406639684012583	0.0124154882246395	0.962121510726727	Non-significant
PI(20:0/0:0)	1.37807485563133	0.00216684622901465	0.00792210022582428	0.952023550395329	Non-significant
Ginsenoyne J	0.607421633160784	0.0100641889098199	0.0244781543823585	1.00032509586793	Significant Up
PI(P-18:0/0:0)	1.02195	0.00328925563606044	0.0107268586981599	0.942737822637112	Non-significant
2-methyl-16-heptadecenoic acid	-0.618961	0.0143878117798317	0.0320722483946539	0.973053229638628	Non-significant
methyl 9-(alpha-D-galactosyloxy)nonanoate	1.09553284614342	0.0161141527392833	0.0350360745164719	0.779142875398739	Non-significant
PG(17:1(9Z)/0:0)	0.658319738155531	0.0143516438781909	0.0320722483946539	0.793548178767134	Non-significant
Vitamin D2 glucosiduronate	-0.695884	0.0969399285263059	0.13705300239926	0.855713107766674	Non-significant
PHOHA-PC	-0.732167	0.199294024823598	0.24159402375659	0.716584805553879	Non-significant
Arachidonoyl-EA(d8)	-0.524805	0.0557476625301995	0.0884263974185592	0.842249845179821	Non-significant
OKODA-PE	-0.752898	0.000841071861347247	0.00374383568938269	1.30478085126122	Significant Down
bacteriohopane-31,32,33,34-tetrol-35-cyclitol	-0.435285	0.115408007243264	0.156236311692532	0.753491946898566	Non-significant
PC 16:0/5:0;5oxo	-0.442569	0.000678704769910454	0.00321964080932728	1.36433185329496	Significant Down
5,8-tetradecadienal	0.627400515955082	0.00337063205183366	0.0108999594239579	0.972537334597027	Non-significant
PC(16:0/3:1(2E))	-0.568113	0.0213447831216544	0.0432165979253249	0.956465812750612	Non-significant
1-(2-methoxy-17Z-tetracosenyl)-sn-glycero-3-phosphoserine	-0.509918	0.0428574749611799	0.0729975983018316	1.04256742505972	Non-significant
19'-Hydroxyfucoxanthin	-0.380852	0.218357932518202	0.260306237311418	0.62236916658964	Non-significant
Vanillactic acid	-0.589749	0.0292997879139989	0.0550509926763843	0.607203892853358	Non-significant
Mefenamic acid	-0.828048	1.92273644428133e-07	6.13139288343047e-06	1.63441946320664	Significant Down
PS(12:0/15:1(9Z))	-0.899544	0.0101933326596466	0.0246472166500412	1.09129279571123	Significant Down
N-arachidonoyl D-serine	-0.983809	0.00151733426371094	0.00593757257764508	1.00265255759323	Significant Down
Monensin A	1.09277124598611	0.0207093810760613	0.0420785300448113	0.756113567302627	Non-significant
(2E,5Z,7E)-decatrienoylcarnitine	-1.92103	1.34035632261975e-06	2.74773046137049e-05	1.68038755660379	Significant Down
3-Ethyl-7,11-dimethyltrideca-1,3Z,6E,10-tetraene	-0.568512	0.00291921917486228	0.00971711160703686	1.06697368920105	Significant Down
OKHdiA-PA	-0.608222	0.00187233132317861	0.00704733232461983	1.06559104716343	Significant Down
PG(12:0/14:1(9Z))	-0.656737	0.0187142065669832	0.0388497452782942	0.989011096373235	Non-significant
PC(2:0/2:0)	-0.760887	0.0194612487716281	0.0400385548204822	0.900516620174279	Non-significant
Niuxixinsterone C	-0.633639	0.00366261204424506	0.0114881929693807	1.00852314405032	Significant Down
punaglandin 3	-0.567253	0.00648616586169484	0.0176855398753172	1.02279587338957	Significant Down
OON-PG	-0.93506	0.048888729879448	0.080063141086457	0.811207481513759	Non-significant
Ethyl 3-mercaptobutyrate	-0.768042	0.00200679897547979	0.00740773383874855	1.16192119842879	Significant Down
3,4-dimethyl-5-carboxyethyl-2-furanacrylic acid	-0.684911	1.56511251661739e-05	0.00020892432198567	1.43165210612811	Significant Down
PE(12:0/20:3(8Z,11Z,14Z))	-0.263249	0.705372185266312	0.726248671467019	0.338724049584101	Non-significant
gamma-linolenoyl-EA	-0.803614	0.00882020919629606	0.022352318228141	0.952320769244021	Non-significant
PS(12:0/17:0)	-0.741607	0.089579057859642	0.128385466195841	0.636385308533559	Non-significant
Granadaene	-0.970329	0.020048344746314	0.04102584629014	0.937278678914525	Non-significant
1-(2-methoxy-18Z-pentacosenyl)-sn-glycero-3-phosphoserine	-0.499431	0.126115252319746	0.167569802850774	0.759509361598161	Non-significant
PE(12:0/14:1(9Z))	-1.42497	0.0238934831050291	0.0468083935231629	0.776719433296347	Non-significant
Desogestrel	-0.642866	0.00129136337519121	0.00524018901068113	1.0374262562528	Significant Down
Sarcoehrendin A	-0.306705	0.467456038977513	0.501532273594565	0.680833225421405	Non-significant
Dendrogenin B2	0.583104482472132	0.133288250634772	0.174475383955209	0.66774315079307	Non-significant
PS(13:0/20:4(5Z,8Z,11Z,14Z))	-0.302336	0.637634465602976	0.663047433434978	0.437986950081383	Non-significant
Ganoweberianic acid B	-0.442369	0.0171992381510837	0.0365942215294957	1.04416394731669	Significant Down
Rizatriptan	0.537964964940799	0.132659055054798	0.174367465199425	0.531277835971196	Non-significant
1-(2-methoxy-5Z,9Z-hexacosadienyl)-sn-glycero-3-phosphoserine	-1.16968	7.88488857537635e-08	2.91995228533292e-06	1.81478313590369	Significant Down
PKHdiA-PE	-0.705192	7.75284089591481e-07	1.8163798670429e-05	1.72211320478187	Significant Down
PHDdiA-PE	-0.713446	0.00140444202221065	0.00563741063460778	1.25212088750336	Significant Down
Dendrogenin B	-1.1096	0.00594823472361249	0.0165603122094782	1.10983047368294	Significant Down
3-heptynoic acid	-0.460844	0.0629881735860162	0.0977167882118198	0.730922584610192	Non-significant
10(R)-hydroxy-8Z-octadeceneic acid	-0.991954	3.58955786532497e-08	1.58492785745887e-06	1.7771271639018	Significant Down
PG(12:0/20:5(5Z,8Z,11Z,14Z,17Z))	-0.18208	0.725656594284616	0.745795676131369	0.413290210449696	Non-significant
all-trans-retinyl linoleate	-0.158605	0.777295113603151	0.793186480370148	0.25172687098604	Non-significant
PI(13:0/20:3(8Z,11Z,14Z))	-1.49366	0.00201486030572629	0.0074136526633775	1.08842064406921	Significant Down
PS(P-16:0/12:0)	-1.1025	0.0131569550423376	0.0302881097450593	1.00922427259542	Significant Down
1-O-(2R-hydroxy-octadecyl)-sn-glycerol	-0.890843	2.85853387919763e-05	0.000295639359758458	1.40551680038779	Significant Down
PE(P-16:0/14:1(9Z))	0.720470496881044	0.303695080841778	0.343828355824814	0.302918548638519	Non-significant
Ergosta-24(28)-ene-3beta,5alpha,6beta-triol-3-acetate	-0.707865	0.0573837895906443	0.0902419047261091	0.679033378926978	Non-significant
PS(12:0/17:2(9Z,12Z))	-1.25371	0.000698313186864415	0.00328550630541126	1.29126543112579	Significant Down
PHDdiA-PC	-1.3845	0.0180220447367941	0.0378925043183875	0.843768167859516	Non-significant
nonacosan-10-one	-1.48071	0.0095494425929806	0.0236266381395296	0.891005642302179	Non-significant
8R,9S-cis-epoxy-10S-hydroxy-eicosa-11Z,14Z-dienoic acid	-0.383691	0.156273053752286	0.197361348413228	0.805139758724886	Non-significant
FAHFA 14:1(7Z)1/3O(FA 12:0)	-0.745857	0.00448461639896967	0.0133723107169278	0.792552507923728	Non-significant
PE-N[FA 20:4(5Z,8Z,11Z,14Z)] P-16:0/18:1(9Z)	-0.92611	0.0561294366310545	0.0887556380887749	0.658030073633642	Non-significant
CerPE(d14:1(4E)/22:0(2OH))	-1.43017	0.000526376610757443	0.00261097133240797	1.04601717283593	Significant Down
GlcCer(d15:2(4E,6E)/18:0)	-0.764233	0.0099637018295004	0.0242852010621369	0.95925866512955	Non-significant
TG(17:2(9Z,12Z)/20:5(5Z,8Z,11Z,14Z,17Z)/22:6(4Z,7Z,10Z,13Z,16Z,19Z))[iso6]	-0.532854	0.0781524128410792	0.115915981836639	0.525068375089822	Non-significant
PE(16:0/16:1(9Z))	0.353634500702078	0.558286022393471	0.589615780779857	0.386171666059863	Non-significant
PI(P-18:0/22:6(4Z,7Z,10Z,13Z,16Z,19Z))	-1.035	0.0438748772400431	0.074399348702466	0.798544249416809	Non-significant
PE(0:0/20:4;O)	-0.965637	3.8997116072564e-06	6.58363077225051e-05	1.58949789834134	Significant Down
Flavocristamide B	-1.05913	0.00504312092123969	0.014806912576939	1.16840728464974	Significant Down
PG(16:1(9Z)/0:0)	-0.507888	2.35161655305028e-05	0.000272553456856208	1.56750796989559	Significant Down
CL(1'-[18:2(9Z,12Z)/0:0],3'-[18:2(9Z,12Z)/0:0])	0.363219294398305	0.361510589876856	0.400592815809489	0.506876276155206	Non-significant
ascr#18	-0.595406	0.00161974599919929	0.0061982280236026	1.18691099135191	Significant Down
phorbol 13-acetate 12-myristate	-0.487358	0.0296062944507224	0.0553550912531423	1.01894629097984	Non-significant
Heptanoic acid	-0.605515	0.00231521508353392	0.00834628376869845	1.07234444063669	Significant Down
alpha-Trichechol	-0.776903	0.000252660278903207	0.00149957645167498	1.1164317587965	Significant Down
3-Hydroxydodecanoic acid	-0.514334	0.0139359488335394	0.0315114271682869	0.834224914449422	Non-significant
Certonardosterol M	-0.944301	0.00129178875437523	0.00524018901068113	0.967950207850414	Non-significant
1alpha-(2-fluoroethyl)-25-hydroxy-26,27-dimethyl-24a-homo-22-oxavitamin D3	-0.276298	0.435887073457493	0.471628991827712	0.650594031007636	Non-significant
PS(13:0/18:2(9Z,12Z))	-0.571775	0.0512921839474814	0.0830513782393634	0.871452645532682	Non-significant
PI(13:0/20:2(11Z,14Z))	-1.01258	0.00291089894496825	0.00971711160703686	1.06191933315524	Significant Down
PC(15:1(9Z)/22:6(4Z,7Z,10Z,13Z,16Z,19Z))	-0.98426	0.0146087854652116	0.0324388505107599	0.90485087193729	Non-significant
PA(13:0/18:2(9Z,12Z))	-0.685738	0.00793771542633971	0.0206638625601179	0.875416332189589	Non-significant
PC(10:0/18:2(9Z,12Z))	-0.679725	0.000646832655638704	0.00309401620280514	1.14714696749181	Significant Down
PC(15:1(9Z)/22:4(7Z,10Z,13Z,16Z))	-0.710873	0.00835613162703698	0.0214034526244816	1.06451385135312	Significant Down
TG(17:1(9Z)/18:3(9Z,12Z,15Z)/18:3(9Z,12Z,15Z))[iso3]	0.500464807183628	0.170665956296443	0.212039521459217	0.5636614553189	Non-significant
9-HODE	0.603998682454472	0.135505480028077	0.176572407573476	0.5419931483427	Non-significant
PG(P-16:0/16:1(9Z))	-1.79355	5.00773941487847e-05	0.000459910787862439	1.29622630248752	Significant Down
PE(18:0/20:4(5Z,8Z,11Z,13E)(15Ke))	-0.419138	0.184422870610153	0.226800801923479	0.528408213708725	Non-significant
ascr#30	-1.28271	5.51483765469916e-08	2.18311504399815e-06	1.76278690623272	Significant Down
cholesteryl beta-D-xyloside	-0.518105	0.110391696621433	0.151333738463005	0.655322393545539	Non-significant
Sulfobacin SL3	-0.752718	0.000981496735148581	0.00414249357334769	1.26047206075495	Significant Down
OKDdiA-PE	-0.889704	0.0291632038246989	0.0549743152557543	0.941229661710917	Non-significant
methyl 9,10-epoxy-12,15-octadecadienoate	0.564941291798155	0.0359063980856147	0.0640070574569653	0.732635538317265	Non-significant
N-heptanoyl-homoserine lactone	-1.01952	2.04719203493111e-05	0.000252707145817302	1.30250173149376	Significant Down
N-oleoyl glutamine	-1.46659	4.38749839007756e-07	1.25921203795226e-05	1.70479132124189	Significant Down
PS(O-16:0/12:0)	-0.621518	0.0463991064017734	0.0776474841825595	0.919110649088765	Non-significant
3Z,6Z,9Z,12Z,15Z-Pentacosapentaene	-0.713221	0.0840153379518667	0.122397979655765	0.439445144034657	Non-significant
CerP(d18:1/12:0)	-0.387381	0.0486703618109588	0.0798193933699724	0.898738529186062	Non-significant
OKDdiA-PC	-0.886783	0.011756675349003	0.027432242481007	0.908483157345017	Non-significant
PS(13:0/17:1(9Z))	-0.558814	0.010667860598677	0.0254609230089007	0.905570548353972	Non-significant
PE(22:6(4Z,7Z,10Z,13Z,16Z,19Z)/20:5(5Z,8Z,11Z,14Z,17Z))	-1.70298	0.000719758887331787	0.00337084399322402	1.17737433805055	Significant Down
3-Methoxyleprotene	-0.359887	0.0825406844390775	0.121172257974502	0.783449050882086	Non-significant
ibha#30	-0.297719	0.467031033393898	0.501532273594565	0.57255609471796	Non-significant
PA(18:0/18:2(9Z,12Z))	-0.519599	0.10587372472053	0.146968604569732	0.541748875009431	Non-significant
1-eicosanylglycerol	-0.72712	0.00018077638103414	0.00117838811843455	1.3499526304063	Significant Down
24R-Ethyl-26,26,27-trimethyl-3beta-hydroxycholesta-7,26-(30)-diene	-0.52004	0.106654458108803	0.147551836919661	0.650794957835214	Non-significant
25Z-Tetratriacontenoic acid	-0.527756	0.00637181759811034	0.0174163014348349	1.13460415151896	Significant Down
Capsaicin	-0.889504	0.00661407880471941	0.0178238555582579	0.995579350134273	Non-significant
2-iodo-hexadecanoic acid	0.144215245040082	0.822875296274919	0.835243890471801	0.398816450656321	Non-significant
15Z-Insignoic acid C	-0.650774	0.0122868828433021	0.0283809688211485	0.79586268539222	Non-significant
16,17-epoxy-DHA	-0.500765	0.16864538922363	0.210440116118182	0.673570123305582	Non-significant
PS(P-16:0/14:1(9Z))	-0.940422	0.018512190794404	0.0387810128320727	1.00750299376416	Significant Down
7,8beta-dihydroponasterone A	-0.229339	0.641953872533059	0.666934882957423	0.356360772590818	Non-significant
(S)-3-hydroxystearic acid	-0.633393	0.000639364889017147	0.00307955390261066	1.08589124211116	Significant Down
N-Isobutyl-2,4-eicosadienamide	-0.510071	0.000758204530618505	0.00349565783594395	1.22691824199931	Significant Down
Pantheric Acid A	-1.47658	8.59817596638668e-05	0.000700050071589497	1.27187116345888	Significant Down
Aervecdysteroid A	-0.54392	0.139888210363244	0.181254701463887	0.566125318160949	Non-significant
Certonardosterol G	-0.667022	0.0136316004429405	0.0310497565644756	0.971638879737114	Non-significant
PA(15:1(9Z)/22:2(13Z,16Z))	1.12151908961295	0.00713535193106771	0.0189615370760781	0.933819277516646	Non-significant
GlcCer(t16:0(15Me)/23:0(2OH[R]))	-0.620733	0.0682570718119024	0.104339704980112	0.789676607156427	Non-significant
OKODiA-PA	-0.738184	1.06613099087122e-05	0.000152555135888083	1.48036570006799	Significant Down
1,2,3-tricaprinoyl-glycerol	-0.579776	0.0138214680213677	0.0313907500084357	1.23063402898277	Significant Down
4Z,26Z-Hentriacontadiene	0.532925644633229	0.289334717875337	0.329520095358023	0.425032301210191	Non-significant
3,7,11-Trimethyldodeca-2E,4E-diene	-0.654338	0.0557499207161634	0.0884263974185592	0.637113323960352	Non-significant
Squamostatin D	-0.736068	0.00419322143096695	0.012701367289578	0.805423924909409	Non-significant
N-lignoceroyl taurine	-0.851788	0.0972479041924317	0.137319303828919	0.489043878239433	Non-significant
Minabeolide-5	0.373200716174995	0.447965036944733	0.483330697756159	0.604808285943194	Non-significant
PC(P-16:0/15:1(9Z))	-0.524006	0.132842744844991	0.174367465199425	0.517150662443599	Non-significant
Cer(d18:2/22:0)	-0.705511	0.041884807834538	0.0717287480055025	0.843560727465312	Non-significant
Fasciculic acid B	-0.603294	0.00231921996708607	0.00834628376869845	1.04600343230257	Significant Down
DG(17:2(9Z,12Z)/20:5(5Z,8Z,11Z,14Z,17Z)/0:0)[iso2]	-0.740708	0.0673463636012039	0.103222463837359	0.947772734469028	Non-significant
2-hydroxy behenic	-0.470254	0.000284209289683046	0.00162324509729421	1.46882088693272	Significant Down
PA(18:0/12:0)	-0.532584	0.0931998841951115	0.132581743563802	0.864424103172072	Non-significant
Commikuanoid A	-0.985517	2.73962272377512e-05	0.000291211748786466	1.46457860261491	Significant Down
7,7-dimethyl-5Z,8Z,11Z-eicosatrienoic acid	-0.99207	0.00417840796261461	0.012689979738311	0.890969250285809	Non-significant
PA(14:0/14:0)	-1.25812	1.81311317283416e-07	5.94701120689605e-06	1.69718420561073	Significant Down
Rebaudioside E	0.362005913718834	0.416452881131176	0.45359384016944	0.324483806530668	Non-significant
Panaquinquecol 6	-0.703784	0.00128522354598333	0.00524018901068113	1.2067514167089	Significant Down
3-Pentadecylphenol	-0.510502	0.136399554022406	0.177535927457734	0.674363242731212	Non-significant
PG(14:0/14:0)	-0.647058	0.0467507785640948	0.0779072743210713	0.554041939050392	Non-significant
PGD2-d4	-1.24622	0.00050409221846071	0.00254146350211906	1.15509842689808	Significant Down
DG(22:6(4Z,7Z,10Z,13Z,16Z,19Z)/22:6(4Z,7Z,10Z,13Z,16Z,19Z)/0:0)	1.00177233869812	0.000739600179171085	0.00343749395015549	1.21353044203711	Significant Up
N-heneicosanoyl taurine	0.532150218300044	0.389702349373745	0.42934577454996	0.443013422961086	Non-significant
24-methylencycloartan-12-oxo-3beta,22R-diol	-0.624188	2.4357565400067e-05	0.000274142010581146	1.58221163013148	Significant Down
DG(16:1(9Z)/16:1(9Z)/0:0)	0.621760634992054	0.109352375296559	0.150343145916706	0.504762732394702	Non-significant
icas#19	0.415697213265528	0.190142355135254	0.23197093860597	0.643449924228436	Non-significant
Virodhamine	0.751203301578277	4.91112014381277e-07	1.37511364026758e-05	1.6401135820566	Significant Up
25:2(5Z,9Z)(24Me)	-0.747721	0.00411173378056737	0.0125206110877754	1.02280433477706	Significant Down
7E,10-undecadien-4-olide	-0.249253	0.479528868963242	0.512569033118996	0.496998371915766	Non-significant
PA(22:1(11Z)/0:0)	-0.702133	0.000106839614421851	0.0007964407620538	1.45017038627726	Significant Down
MG(0:0/22:6(4Z,7Z,10Z,13Z,16Z,19Z)/0:0)	1.18749527111904	5.90544427753772e-05	0.000533814963040417	1.62067576258078	Significant Up
Argenonic acid	-0.527878	0.000501968533116145	0.00254146350211906	1.27247380243159	Significant Down
CerP(d18:1/26:0)	-0.560601	0.130051613465368	0.172202136399357	0.478105962725613	Non-significant
Emeguisin C	-0.552453	0.27244578297339	0.313080839693145	0.377238193526853	Non-significant
Cer(d16:1/17:0)	-0.475402	0.14443367961011	0.185677339521172	0.598379504795653	Non-significant
Cer(d18:0/17:0)	-0.514592	0.0467694840123332	0.0779072743210713	0.785444089709426	Non-significant
PA(P-16:0/17:2(9Z,12Z))	0.391644992234483	0.286543612880534	0.327641501580531	0.440640103775756	Non-significant
TG(16:0/16:1(9Z)/17:0)[iso6]	-1.48534	0.0154685400388663	0.0340189347981197	0.927451919199253	Non-significant
Boldione	-1.10328	0.0052954379713119	0.0153902855470027	0.957119314780821	Non-significant
Quercetin 3-acetate 7,3',4'-tri-O-sulfate	-0.0908725	0.808704920085828	0.821586945361531	0.504176116412002	Non-significant
oleanolic acid 3-O-beta-D-glucosiduronic acid	-0.509391	0.151033328318866	0.192026512971147	0.712538834413809	Non-significant
Cer(d18:1/27:0)	-0.159351	0.500037376409318	0.533001771697212	0.798117471342041	Non-significant
Ceriporic acid C	-0.720857	0.000111231180624906	0.00081333372839103	1.17180407504197	Significant Down
Hydroxyphthioceranic acid (C34)	-0.345046	0.256934444561446	0.298543261494474	0.596104267910668	Non-significant
PA(O-18:0/17:2(9Z,12Z))	-0.447516	0.0486634580588637	0.0798193933699724	0.737014753455118	Non-significant
Leukotriene D5	0.53848451875925	0.0186897124218373	0.0388497452782942	0.880551666499596	Non-significant
10-oxo-docosanoic acid	-0.77776	0.0156022485080782	0.0342473829584585	0.925604759370565	Non-significant
3beta-hydroxy-4beta-methyl-5alpha-cholest-7-ene-4alpha-carbaldehyde	-0.435086	0.0102264730846624	0.0246472166500412	1.02588385359763	Significant Down
PA(O-20:0/14:0)	0.510107673696007	0.00385571607746387	0.0118669224046341	0.961910383980257	Non-significant
Cucumariaxanthin A	-0.538817	0.0160425545769221	0.0350130278598983	0.845750014132141	Non-significant
DG(17:1(9Z)/22:3(10Z,13Z,16Z)/0:0)[iso2]	-0.547032	0.124307696218252	0.166091460388675	0.500544909282728	Non-significant
Certonardosterol J	-0.454499	0.238711256373443	0.280205033043674	0.603784448943857	Non-significant
DG(16:0/16:1(9Z)/0:0)[iso2]	-0.635737	0.00831376873385006	0.0213516924081876	0.739045013072492	Non-significant
PA(O-16:0/13:0)	-0.405936	0.00434106883216657	0.0130459346055686	1.1909561420811	Significant Down
Dihydroisopentenyldehydrorhodopin	-0.480058	0.396992945986938	0.434459391795047	0.319016238149751	Non-significant
Hexacosanedioic acid	-0.816618	0.0729978088378413	0.110265111244529	0.675196408179534	Non-significant
FAHFA 20:0/11O(FA 18:3(9Z,12Z,15Z)[R])	-0.48331	0.0036448555506306	0.0114638196496546	1.09652566113926	Significant Down
Avocadene 1-acetate	-0.78731	0.000885267651148	0.00390793282173469	1.20766758084735	Significant Down
Cer(d18:0/22:0)	0.477365109270818	0.255368980477596	0.297024913463304	0.799226914453008	Non-significant
PE(16:1(9Z)/18:0)	-1.03013	0.00704966058308405	0.0187772861934582	0.956709563759806	Non-significant
24,24-difluoro-1alpha,25-dihydroxy-24a-homovitamin D3	-0.598003	0.000216588460104481	0.00134401920108078	1.39152377469218	Significant Down
PS(O-20:0/20:0)	1.24627887074441	0.0468258007678913	0.0779072743210713	0.52602543801765	Non-significant
PI(20:4(5Z,8Z,11Z,14Z)/0:0)	-0.684127	0.00738666279303321	0.0194047800604168	0.841207551767554	Non-significant
CerPE(d14:2(4E,6E)/18:1(9Z))	-0.47698	0.0395934331686313	0.0688685776933163	0.852883838866791	Non-significant
GM3(d18:1/18:0)	-1.08282	0.00576684486208667	0.0162263183864595	0.926600918656929	Non-significant
Oxycodone	-0.802792	2.20943776716019e-05	0.000266993111231568	1.55073810803894	Significant Down
TrHA	-0.845682	5.04688290943087e-07	1.37948132857777e-05	1.55843617473902	Significant Down
6-Bromo-5E,9Z,13Z-docosatrienoic acid	-1.67101	5.80524099029662e-07	1.51464014928648e-05	1.68809383269279	Significant Down
Amcinonide	1.05183845530484	0.0109870206331429	0.0260063911069032	0.984435656458358	Non-significant
DGDG(18:2(9Z,12Z)/18:2(9Z,12Z)[15(R)OH-18:2(9Z,12Z])	-0.522595	0.0544772227204152	0.087346161568487	0.770596030766555	Non-significant
PC(10:0/16:0)	-0.575722	0.110308625415828	0.151333738463005	0.645856956606162	Non-significant
PI(18:1(9Z)/0:0)	-0.737911	0.034740516197429	0.0621216707081751	0.793501251888106	Non-significant
PC(O-16:0/9:0(COOH))	-1.12677	6.08944851994486e-05	0.000545376650210697	1.55058676768684	Significant Down
DG(12:0/12:0/0:0)[iso2]	-0.532986	0.0550894644997701	0.0877777665245947	0.564917215011189	Non-significant
alpha-N-(3-hydroxyoctadecanoyl)-L-ornithine	-0.701598	0.090816060659878	0.129672683628781	0.817651069933932	Non-significant
Isoxestospongesterol	-0.127269	0.73994844285709	0.75912494405714	0.450843800276361	Non-significant
stemod-13(17)-ene	-0.949234	6.06431518461353e-06	9.40788355667072e-05	1.43719214935924	Significant Down
Sphenostylin D	-1.01536	3.52582509852758e-07	1.06517031923939e-05	1.69122946727438	Significant Down
Diffusoside C	-0.818004	3.68977186662692e-06	6.32217627296672e-05	1.54410258603465	Significant Down
SM(d18:1/18:0)	0.511600359252104	0.112419754116489	0.153093567883428	0.660569365317455	Non-significant
17-methyl-phytosphingosine	-0.358125	0.289332699174044	0.329520095358023	0.82977108247099	Non-significant
3-O-(2-O-(2E-decenoyl)-alpha-L-rhamnopyranosyl)-3-hydroxydecanoic acid	-1.06803	0.000767701505958722	0.00351282656222919	1.43004693544555	Significant Down
7-methyl-cis-8,9-Epoxy-tricosane	-0.489191	0.00248612934059862	0.00870145269209516	1.11673533032826	Significant Down
DG(18:4(6Z,9Z,12Z,15Z)/18:4(6Z,9Z,12Z,15Z)/0:0)	-0.464985	0.0198481859310987	0.0406887811587524	0.993098548323155	Non-significant
Irinotecan	0.762670774958667	0.0181056628911542	0.0379987221189123	0.690489248942815	Non-significant
9-chloro-10-hydroxy-octadecanoic acid	-0.585906	0.0188189275628518	0.0389966224587616	0.749047741112676	Non-significant
TG(22:3(10Z,13Z,16Z)/22:3(10Z,13Z,16Z)/22:3(10Z,13Z,16Z))	0.691763086628592	0.111026686479476	0.151736471521951	0.633158828339987	Non-significant
Stevioside	1.02225441120713	0.0522181153261325	0.084076292278261	0.659926974923553	Non-significant
PEIPC	-0.704085	0.00438637750520994	0.0131134410832839	0.90922023603937	Non-significant
Heptacosanedioic acid	-0.564677	0.0547721796644991	0.0875205302763152	0.644004949945308	Non-significant
3beta,4alpha-dihydroxy-26-methoxyergosta-7,24(28)-dien-6-one	-1.09443	0.0120898132840787	0.0280385972729745	0.989763149903023	Non-significant
Spheroidenone	0.785669503153564	0.0548146875162636	0.0875205302763152	0.694882414637876	Non-significant
Olopatadine	0.637088195123261	0.0389231737416561	0.0680118774055117	0.588294157256903	Non-significant
PI(O-20:0/21:0)	0.742028147546836	0.145843347034866	0.187279823709202	0.552824427047132	Non-significant
N-arachidonoyl-dopamine-d8	-0.636469	0.102251993488379	0.143502797707407	0.654635912043904	Non-significant
DG(13:0/20:5(5Z,8Z,11Z,14Z,17Z)/0:0)[iso2]	-0.647912	0.013835992599537	0.0313907500084357	0.830945131613828	Non-significant
PKODiA-PI	0.783273584196655	0.0802583431439701	0.118275453054272	0.69688073548246	Non-significant
OHOHA-PI	0.832142033400678	0.115283640001544	0.156236311692532	0.662499348048495	Non-significant
LPIM1(18:0/0:0)	0.426183794273018	0.32578310342661	0.366665688954655	0.474064634573655	Non-significant
Am-PE(16:0/20:3(8Z,11Z,14Z))	0.312924145557661	0.479489048542711	0.512569033118996	0.475504796695698	Non-significant
beta-Apo-2'-carotenal	1.40444619185584	0.00193986659512146	0.00720701246342859	0.959081833626447	Non-significant
Isorenieratene	0.579171256833278	0.0229793463978345	0.0457991140012395	0.694358539147752	Non-significant
DG(22:5(7Z,10Z,13Z,16Z,19Z)/22:6(4Z,7Z,10Z,13Z,16Z,19Z)/0:0)[iso2]	0.49695637140784	0.132902	0.174367465199425	0.569401244895659	Non-significant
PI(P-20:0/19:1(9Z))	0.598349864435618	0.153201364413665	0.194122700162128	0.440564743246416	Non-significant
PI(18:0/20:4(5Z,8Z,11Z,14Z))	-0.0945279	0.861892233696047	0.870230680987741	0.482912419849413	Non-significant
6-[3]-ladderane-1-hexanol	-0.903084	1.00639229226271e-07	3.61043234849247e-06	1.74989	Significant Down
3Z,6Z,9Z-Octadecatriene	-1.10786	0.000319478635373727	0.00175483958568918	1.32541649924283	Significant Down
Triangulyne A	-0.495988	0.132163497439748	0.174194827853997	0.684563056862741	Non-significant
Tauro-omega-muricholic acid	0.859282253218826	0.0306296095167206	0.0567141802019278	0.960453689226484	Non-significant
DGCC(20:5/20:5)	-0.410506	0.065709294696578	0.101390148268376	0.790376136168937	Non-significant
1-O-(2R-methoxy-4Z-docosenyl)-sn-glycerol	-0.876845	0.00394209281017933	0.0121003276633312	1.00846343513487	Significant Down
PA(12:0/13:0)	0.552571100714731	0.219893343933421	0.261593325218205	0.488291825282467	Non-significant
Montalicin A	-0.542888	0.0283625789489075	0.0536412531027114	0.835768223602593	Non-significant
Linckoside A	1.32499452511294	0.0109637453628929	0.0260049166871923	0.926201087036122	Non-significant
Enalaprilat	-0.723026	0.0838497790132724	0.122312002931686	0.582588403024143	Non-significant
Cer(d18:1/35:0)	-0.0917313	0.91062481470289	0.913499516966632	0.190619178945206	Non-significant
Carvedilol	0.840905285577414	0.0578309726810236	0.0908207341146582	0.715382444200869	Non-significant
PG(18:4(6Z,9Z,12Z,15Z)/18:4(6Z,9Z,12Z,15Z))	0.655518283703095	0.108064275867093	0.149107919105076	0.580397648124343	Non-significant
Genipin	-1.25102	0.00237322247532328	0.00848741246626518	0.906539490927134	Non-significant
DG(12:0/18:3(9Z,12Z,15Z)/0:0)[iso2]	-0.806569	0.127994140843871	0.169869680565046	0.725475356118379	Non-significant
PG(O-16:0/14:1(9Z))	0.870178837406208	0.00329841561014847	0.0107268586981599	1.01333799208071	Significant Up
1-(O-alpha-D-glucopyranosyl)-(1,3R,25S,27R)-octacosanetetrol	-0.527227	0.0319819247330793	0.0581420054089901	0.891213928646666	Non-significant
Isocaviunin 7-O-gentiobioside	0.259127950075431	0.603914354815618	0.632567225664534	0.301711927000968	Non-significant
Hyacinthin	0.801329333963778	0.103871655115055	0.145066496438057	0.567781366933819	Non-significant
Euchrenone b2	0.570235811131478	0.243248682116881	0.284948456194061	0.352047080588325	Non-significant
Phenytoin	0.410163589069074	0.0693823849504647	0.105918853621188	1.02391962174143	Non-significant
Metaxalone	0.841165624364157	0.0233103986996411	0.0459799616961992	0.967146636480705	Non-significant
PC(5:0/5:0)	0.501451648962477	0.0230323246780741	0.0458251451133953	1.09175919625588	Significant Up
14-deoxy-15beta,16beta-epoxymelianthugenin	0.601067709197533	0.0318796467964819	0.0581420054089901	1.0332599814414	Non-significant
(5Z,9Z)-2-methoxy-hexacosadienoic acid	0.433425873651189	0.022497503637993	0.0450735325940941	1.06728507566609	Significant Up
Austrobuxusin H	0.524918464464434	0.0920130848469729	0.131055857821743	0.601982867189696	Non-significant
ibha#28	0.640564100592988	0.111864751794418	0.152586628315048	0.747671210601251	Non-significant
Pubescenol	1.48909744233149	0.0139440810117506	0.0315114271682869	0.890038139743647	Non-significant
14-O-(beta-D-glucopyranosyl)-7S,14R-dihydroxy-7,9,13,17-tetramethyl-2E,4E,8E,10E,12E,16E-octadecahexaenoic acid	0.735831572596982	0.216153224072143	0.258483230452938	0.329267551769025	Non-significant
punaglandin 1	1.30123502943366	0.0440508696450814	0.0744057358689083	0.85526947932033	Non-significant
Isorhamnetin 3-lactoside	0.536510176010862	0.112949560559936	0.153269616457218	0.699792018123552	Non-significant
8-Hydroxyluteolin 4'-methyl ether 7-(6'''-acetylallosyl-(1->2)-glucoside	0.62710221132373	0.0440244992338531	0.0744057358689083	0.708414937844501	Non-significant
D-Pantethine	0.635713846383578	0.0307645910692088	0.0568723841343827	0.814388234970025	Non-significant
PA(18:4(6Z,9Z,12Z,15Z)/22:6(4Z,7Z,10Z,13Z,16Z,19Z))	-0.302052	0.635716824543022	0.66165268773834	0.409125259328906	Non-significant
4-Mercapto-4-methylpentan-2-one	0.304428779423211	0.142024868474923	0.18319612248226	0.880871159145515	Non-significant
Aflatoxin B1exo-8,9-epoxide-GSH	0.489478904033204	0.300316700711393	0.340339163293859	0.550739127641095	Non-significant
PS(13:0/22:4(7Z,10Z,13Z,16Z))	0.0536422769837022	0.900118881029105	0.904056408942618	0.556888826082064	Non-significant
PG(P-18:0/17:2(9Z,12Z))	-1.3009	8.14816081088549e-07	1.87081772217931e-05	1.62017519805014	Significant Down
ADP-ribose 2'-phosphate	0.0223391512395636	0.966392692413268	0.966392692413268	0.532938185205104	Non-significant
Campestanyl-18:0	-0.435091	0.524891336934175	0.556908738262877	0.2968355272947	Non-significant
Quercetin 3-sambubioside-7-glucoside	0.467480542149054	0.111914582788563	0.152586628315048	0.53650323735967	Non-significant
TG(17:1(9Z)/18:2(9Z,12Z)/18:2(9Z,12Z))[iso3]	0.732797732542629	0.340412970989637	0.380520049363295	0.422475247038472	Non-significant
Acacetin 7-(2G-rhamnosyl)-rutinoside	-0.266246	0.345838811672807	0.385459180388721	0.645472062464736	Non-significant
1,26-Hexacosanediol	-1.08226	0.0232476254412279	0.045935067136884	0.919957662430088	Non-significant
SM(d18:1/12:0)	-0.789986	0.018602826273928	0.0388291719317625	0.871661777146574	Non-significant
FAHFA 16:0/5O(FA 18:0)	-0.813608	0.00116197211000796	0.00485070539014233	1.11429836048138	Significant Down
Hyenic acid	-0.880201	0.000911685644638268	0.00397952517127274	1.22578912206007	Significant Down
Nervonic acid	-0.414301	0.161980486928811	0.203227977042923	0.59325650780424	Non-significant
Cer(d18:0/22:0(2OH))	0.418888715305132	0.38466389583168	0.42420187551851	0.39591217735532	Non-significant
DG(20:1(11Z)/20:1(11Z)/0:0)	-0.903005	0.374345654185987	0.414016195573712	0.451505283918788	Non-significant
DG(18:3(9Z,12Z,15Z)/20:5(5Z,8Z,11Z,14Z,17Z)/0:0)[iso2]	-0.642407	0.0719532997107983	0.108974126738782	0.62005278238209	Non-significant
DG(13:0/18:3(9Z,12Z,15Z)/0:0)[iso2]	0.733688083003863	0.0785561459045478	0.116214504508274	0.545718068709136	Non-significant
PS(18:1(9Z)/18:1(9Z))	-1.43945	0.000101173012527041	0.000779507505913038	1.32060141608946	Significant Down
14-methyl-1-hexadecanol	-0.701261	0.0162540788220202	0.0352735018670684	0.938421237101121	Non-significant
Penasterol	0.208639109860618	0.600191098843745	0.629241444267232	0.4490184256788	Non-significant
Mycolipanolic acid (C26)	-0.595462	0.0331862979947713	0.0597145299341654	0.634499311111875	Non-significant
DG(13:0/20:4(5Z,8Z,11Z,14Z)/0:0)[iso2]	-0.509148	0.347093966531046	0.386482903567062	0.495559112883255	Non-significant
14,15-HxA3-D(11S)	-1.03012	4.59378017908929e-05	0.000435839640131777	1.42414471502144	Significant Down
Quercetin 3-alpha-L-arabinopyranosyl-(1->6)-(2''-(E)-p-coumaroylglucoside)	-0.744411	0.00225783307286993	0.00820250749257811	1.26533817247742	Significant Down
Stemonal	-1.21675	2.22888090411713e-06	4.19468078348601e-05	1.57385706593636	Significant Down
Mycolipenic acid (C28)	-0.77323	0.0305070536457303	0.0565785098308536	1.04791370195081	Non-significant
6E-Octene-2,4-diynoic acid	0.654500589031084	0.0829587839546414	0.121339640624198	0.63404819369761	Non-significant
1,28-Octacosanediol	-0.558518	0.0172133097786827	0.0365942215294957	1.13442394454718	Significant Down
Linolenyl palmitate	-0.505865	0.00144718595910294	0.00574868332543313	1.17179587664412	Significant Down
Calyxoside	-0.407739	0.169053748225079	0.210720632966766	0.816045495756112	Non-significant
Campesteryl glucoside	-0.479538	0.0509711387721525	0.0827283441254619	0.846968104958105	Non-significant
C25:3 6,7-Epoxy highly branched isoprenoid	-0.437753	0.0220607770472875	0.0444311790355895	0.881667292248973	Non-significant
1-(10-methyl-hexadecanoyl)-2-(8-[1]-ladderane-octanyl)-sn-glycerol	-0.898499	0.0243690500081707	0.0476587213106983	0.918177497660644	Non-significant
GlcCer(d18:0/16:0(2OH[R]))	-0.281989	0.480963477586424	0.513624253273688	0.721152065130802	Non-significant
23Z-dotriacontenoic acid	-1.29817	0.00292021211187083	0.00971711160703686	1.11254194635705	Significant Down
Cer(d18:0/14:0)	-0.493201	0.439129400920601	0.474689785552589	0.347641367149428	Non-significant
1-(hexadecanoyl)-2-(8-[3]-ladderane-octanyl)-sn-glycerol	0.579404909311144	0.0940215896056054	0.13342000601636	0.559973291230032	Non-significant
DG(17:2(9Z,12Z)/20:0/0:0)[iso2]	-0.201786	0.593199476223439	0.622479889126607	0.470457523553632	Non-significant
UDP-GlcNAc	1.03204207514041	0.0157727891560426	0.0345556525785056	0.955014031748679	Non-significant
Neodunol	-0.745165	0.000121954119045795	0.000864218078176374	1.2726406292374	Significant Down
Gamma-Butyrolactone	0.639561040016867	0.000978679441074618	0.00414249357334769	1.3018317449299	Significant Up
(7Z,10Z,13Z,16Z,19Z)-docosapentaenoylcarnitine	0.625702324400714	0.0090368057814165	0.0227007725099915	0.954453040161993	Non-significant
3-hydroxy-3-methyl-2-oxo-pentanoic acid	0.605498492111981	0.0879852336604957	0.126416831341989	0.67512153251966	Non-significant
Histidinyl-Serine	1.77677466482224	0.000103277449789737	0.000780016528675117	1.27288381332989	Significant Up
PI(20:2(11Z,14Z)/0:0)	0.829152496039942	0.0762051085362028	0.113910761197345	0.49519640416038	Non-significant
Methyl bixin	0.510614675122155	0.0300631363177188	0.0560267540466578	0.835789220079586	Non-significant
3-Hydroxysuberic acid	-0.173182	0.663303382932991	0.687249353435987	0.756603004410827	Non-significant
Epirubicin	0.680036897185574	0.0153333891313736	0.0337864313297829	0.804520888801377	Non-significant
PE(12:0/15:1(9Z))	0.246310559424215	0.446342876289129	0.482033510799548	1.01170397139209	Non-significant
Isoprothiolane	1.25895597292639	0.014280627761721	0.0320198450594837	0.884591570374599	Non-significant
Ginkgolide A	0.547172545250346	0.0476283485477407	0.0788994864831261	0.786786333602902	Non-significant
1alpha-hydroxy-22-(3-methylphenyl)-23,24,25,26,27-pentanorvitamin D3	0.714269973510029	0.0141823211631833	0.0318616530241378	1.02752853228028	Significant Up
1-Methoxy-1,2-dihydrophytoene	0.60904628641475	0.00513494775654082	0.0149997965000225	0.899923377239676	Non-significant
PI(17:2(9Z,12Z)/0:0)	0.492509871518521	0.0323197858547495	0.0586141161899937	0.849163676088765	Non-significant
Toporoside D	0.677273808086751	0.0153221409463544	0.0337864313297829	0.794317565112935	Non-significant
Isovitexin 7-O-xyloside-2''-O-rhamnoside	0.610445314912765	0.0249217356369396	0.0484917839172994	0.832108035208678	Non-significant
Maximaisoflavone B	-0.48534	0.0546798693682183	0.0875205302763152	0.668400810233668	Non-significant
PA(6:0/6:0)	-0.748995	0.0229325649247396	0.0457853644062626	0.752002719721795	Non-significant
4,4'-Diapolycopen-4-al	-0.317227	0.270348017820897	0.31172904825005	0.978195443486993	Non-significant
OHOHA-PG	1.04927063045726	3.90672605519288e-05	0.000376884160618608	1.37378907828238	Significant Up
2-tetracosyl-3-hydroxy-57-methoxy-octapentacontanoic acid	0.608622583050305	0.0144256564635616	0.0320942899615674	0.932161239220559	Non-significant
3-hydroxy-cis-5-octenoylcarnitine	0.617677356762348	0.00265602734363648	0.0091018489268498	1.13900183587948	Significant Up
Hyoscyamine	0.485541106423883	0.00088847601609125	0.00390793282173469	1.17971042610788	Significant Up
Epicatechin	-0.168788	0.843118892917577	0.852775761294607	0.306127684465162	Non-significant
xi-3-Hydroxy-2-oxobutanoic acid	-0.514856	0.0629417971451641	0.0977167882118198	0.629808148288483	Non-significant
Sarcoehrendin G	-1.22887	0.0160408451872307	0.0350130278598983	0.688184505851197	Non-significant
OKOOA-PC	0.651259599709317	0.0011725815216993	0.00486886163036165	1.21908105889957	Significant Up
Cer(d16:2(4E,6E)/24:0(2OH))	0.602838581858657	0.0380327496474885	0.0669656389498724	0.698408933014511	Non-significant
Monoethyl malonic acid	-1.63399	1.67631182527572e-08	8.36698250181099e-07	1.72807133896014	Significant Down
dolichyl diphosphate	0.456063962244564	0.0384002736714751	0.0673030750761121	0.930367067598764	Non-significant
Octacosyl-palmitate	0.481535729514865	0.0477248806489747	0.0789454798055086	1.09215810817738	Non-significant
Eicosadienoic acid	-0.746398	0.0274755862171417	0.0521354925244275	0.709925146033313	Non-significant
15Z-Insignoic acid A	0.912479972844712	0.00917087961044676	0.0229872702899408	0.847856470560002	Non-significant
bhas#20	-1.22996	0.0166628483275929	0.0359566727069111	0.901082764565996	Non-significant
6-O-Linolenylsucrose	0.719858040640059	0.000954515044402793	0.0041040571946607	1.14379888155529	Significant Up
PG(20:0/22:2(13Z,16Z))	1.08705865107357	3.82959693181697e-05	0.00037257434556999	1.19722528376087	Significant Up
L-Cystathionine	-0.786718	0.222713750285088	0.264127464181076	0.334307092613146	Non-significant
N-jasmonoyl-dopamine	-0.715414	3.50346354249967e-05	0.000346722081619795	1.42588139903305	Significant Down
PC(16:1(9E)/0:0)	0.639065342136865	0.00989748986502437	0.0241751454575489	0.772522973520343	Non-significant
Piperaduncin B	0.967933762560004	2.76981098411785e-05	0.000291719542180486	1.50754753062647	Significant Up
1,2-(8R,9R-epoxy-octadec-13Z,15Z-dien-4,6-diynoyl)-sn-glycerol	0.817280575981391	8.02361333689971e-05	0.000662669648256178	1.3667500092258	Significant Up
35-aminobacteriohopane-31,32,33,34-tetrol	0.755171402268362	0.00716746845965479	0.0189984853920034	1.09564008242772	Significant Up
PS-PC	0.639684718154977	0.00156677208498597	0.00601881490326467	1.24161793025288	Significant Up
Cer(t18:1(6OH)/23:0(2OH))	0.691625300446703	0.00154693244325552	0.00597938870322337	1.23012531329293	Significant Up
Floionic acid	0.564068480349776	0.0263323062457228	0.0505509825586786	0.94600767504497	Non-significant
1-(O-alpha-D-glucopyranosyl)-3-keto-(1,27R)-octacosanediol	0.61925316980867	0.0205364486175662	0.0418011400939114	0.932291591841608	Non-significant
DG(20:0/21:0/0:0)[iso2]	0.526131587149433	0.0263096139495593	0.0505509825586786	0.943869550812122	Non-significant
Kaempferol 3-(2''-p-coumaryl-rhamnoside)-7-rhamnoside	0.497089630432688	0.0185800332497864	0.0388291719317625	0.985626751736661	Non-significant
Kaempferol 7,4'-dimethyl ether 3-O-sulfate	0.84568241197505	0.000167818868444784	0.00112664363143048	1.32639690933637	Significant Up
Haloperidol	0.828710421622259	0.0053232166177156	0.0154319512048927	0.972884247539598	Non-significant
Catechin 5-O-(2-feruloyl-6-p-coumaroyl-beta-D-glucopyranoside)	1.46536064753198	6.71695423559984e-05	0.000588630798661726	1.15523134788968	Significant Up
Fumonisin A1	0.7957557166631	0.00358614980612669	0.0113413222518828	1.14548955604533	Significant Up
PC(19:1(9Z)/22:6(4Z,7Z,10Z,13Z,16Z,19Z))	0.621218418982504	0.0105327216418532	0.0252433495717066	1.03159977269224	Significant Up
Cer(d18:1/31:0(31OH))	0.548403318682592	0.0082375264728875	0.0212177103872062	1.11417508350404	Significant Up
PS(14:0/20:3(8Z,11Z,14Z))	0.581197293802376	0.00838985512283688	0.0214034526244816	0.969684288089694	Non-significant
6'''-(3-Hydroxy-3-methylglutaroyl)isoviolanthin	0.599421789057464	0.00341749558196629	0.0109768599774617	1.18638565490569	Significant Up
DAT(16:0/21:0(2Me[S],3OH[S],4Me[S],6Me[S]))	0.706826284083256	0.00152576995679904	0.00593757257764508	1.2325042264662	Significant Up
TG(18:0/20:0/20:0)[iso3]	0.709751694571234	0.00145821113222436	0.00577250475790885	1.21798702527721	Significant Up
PIM1(19:2(9Z,12Z)/16:2(9Z,12Z))	0.453326948607379	0.00133554977442215	0.005398630778298	1.39734039821204	Significant Up
TG(19:1(9Z)/22:6(4Z,7Z,10Z,13Z,16Z,19Z)/22:6(4Z,7Z,10Z,13Z,16Z,19Z))[iso3]	0.416935992225523	0.00540344866325574	0.0155858267975316	1.28341981809547	Significant Up
(-)-Epigallocatechin 3-(4-methyl-gallate)	1.2394826330289	2.16341284281887e-06	4.13932990592677e-05	1.69977596303686	Significant Up
Dihydrospheroidene	0.828501866351389	0.0469172519921719	0.0779464620651424	0.726041803720622	Non-significant
2,12,14,16,17-pentachlorotetracosane-1,15-disulfate	0.946860801350081	8.66945738819886e-05	0.000700882893074105	1.24698158287732	Significant Up
Thonningianin B	0.488188347146061	0.000102985787662466	0.000780016528675117	1.50828430357193	Significant Up
FAD	0.661661040450207	0.000253344347532318	0.00149957645167498	1.35357906460678	Significant Up
MIPC(d18:0/16:0(2OH))	1.37346553420662	6.26129757719727e-07	1.56759433718488e-05	1.63783404854195	Significant Up
Epimedokoreanoside I	0.812756377245474	0.00718235423356227	0.0189984853920034	1.04828095445215	Significant Up
Docosahexaenoic acid	-0.520266	0.110468356125434	0.151333738463005	0.639075761710156	Non-significant
DG(22:5(7Z,10Z,13Z,16Z,19Z)/22:5(7Z,10Z,13Z,16Z,19Z)/0:0)	0.794036556348371	0.00022032122328044	0.00135983206626852	1.25936540967118	Significant Up
DG(22:1(13Z)/22:1(13Z)/0:0)	1.23945925900851	5.57752967308272e-07	1.48907071272069e-05	1.68921110812251	Significant Up
Quercetin 3-(3'''-benzoylsophoroside)-7-rhamnoside	1.00451720648395	0.000266783385774271	0.00154471491940837	1.39441862769906	Significant Up
clavulone I	0.757596974534497	0.00299868487839558	0.00994939375837608	1.17996482440951	Significant Up
Acetylmalonylawobanin	0.862271186881718	0.000181685276100101	0.00117838811843455	1.35448609814514	Significant Up
2-amino-2,3,7-trideoxy-D-lyxo-hept-6-ulosonic acid	-0.796795	0.0221095789304477	0.0444514826832818	0.693258505624562	Non-significant
Letrozole	-0.795393	0.0633296403090965	0.0981139366732022	0.698997484531978	Non-significant
PE(13:0/18:4(6Z,9Z,12Z,15Z))	1.30775	3.48734247370656e-05	0.000346722081619795	1.36785258669186	Significant Up
PHDdiA-PG	0.725795365109303	0.00121734844639626	0.00499112863022468	1.16571064583743	Significant Up
Cer(d18:0/33:0(33OH))	0.804211501113783	0.000215396350641649	0.00134388592682942	1.34377377492228	Significant Up
PI(22:6(4Z,7Z,10Z,13Z,16Z,19Z)/0:0)	0.93974563098697	8.40554310452147e-05	0.00068925453457076	1.41635508382259	Significant Up
LacCer(d18:1/14:0)	0.880233948840253	0.000140615978588327	0.000973356005291027	1.39355313142149	Significant Up
2-amino-8-oxo-9,10-epoxy-decanoic acid	0.683790928454934	0.0344606572462986	0.061717370544073	0.762279177766476	Non-significant
Squamocin-V	1.02489126076606	0.00704233392878105	0.0187772861934582	0.911056426549502	Non-significant
OON-PC	1.06911650630316	0.00268462798898476	0.00915633787677483	1.01931951905571	Significant Up
Kynurenic acid	-0.80033	0.00268787967288599	0.00915633787677483	1.06381340161545	Significant Down
Benzoic acid	-0.432854	0.336241800503717	0.376223768984665	0.477486384115389	Non-significant
11-Methylnonacosane	0.437901844000431	0.104588508849452	0.145536494738389	0.665856717838946	Non-significant
7,8-Didehydroastaxanthin	-0.477674	0.048047223419757	0.079250305295806	1.0282051735786	Non-significant
PC(12:0/14:1(9Z))	0.599181359876788	0.0260489481216545	0.0501748195363412	0.983482832241831	Non-significant
6'-O-succinyl methyl ester macrolactin O	0.64539788705227	0.00558228000717312	0.0158625184362246	1.13619990013734	Significant Up
Xestosteryl 18-bromooctadeca-9E,17E-diene-7,15-diynoate	1.73003104529573	5.22855052684386e-05	0.00047637904800133	1.36771383917051	Significant Up
3-Phenoxybenzoic acid	-0.549664	0.246859395733482	0.288295611700954	0.605730217239161	Non-significant
Alternariol	-0.869101	0.340886110914805	0.38067826393988	0.5384206508835	Non-significant
Timolol	0.265404877942632	0.508333878031564	0.540840863744426	0.497427990885837	Non-significant
Toremifene	-0.595404	0.093828092232475	0.133310210251091	0.537118303327794	Non-significant
PE(O-16:0/22:6(4Z,7Z,10Z,13Z,16Z,19Z))	0.106785940362558	0.85596266670749	0.865004525862851	0.282280392237615	Non-significant
Flavone	-0.592659	0.00323688996890374	0.0105867512373262	1.04351503688686	Significant Down
1,12E-Pentadecadiene	1.27614733843276	0.0514492518079195	0.08318836771196	0.890266102549327	Non-significant
PA(12:0/15:0)	-0.564045	0.0877979461246377	0.126416831341989	0.810029523392646	Non-significant
Carbimazole	0.745350460470329	0.17032981947725	0.212039521459217	0.635177133126943	Non-significant
11-Hydroxy-9-tridecenoic acid	1.37357414182896	3.36595192904363e-05	0.000338957264433516	1.35232122969752	Significant Up
N-hydroxy arachidonoyl amine	-0.65944	0.00316854270453259	0.0104225989249382	0.854758518097049	Non-significant
Quinestrol	0.327445190855636	0.244665161614992	0.286190307659602	0.645526271927286	Non-significant
Succinamide	0.317639129831521	0.628295761081026	0.654522262904735	0.365784	Non-significant
Nicotinuric acid	0.62410141738014	0.295717437181821	0.335458120439457	0.438177154281996	Non-significant
5,8,11-dodecatriynoic acid	1.11077273945149	0.333340922705225	0.373341833429852	0.409143241232853	Non-significant
3-hydroxybut-2-enoic acid	0.350085950641127	0.471310011448808	0.504723780917194	0.479265563993391	Non-significant
Phenylacetylglycine	0.664645959753473	0.274947015783225	0.315639174119142	0.581160199494614	Non-significant
Chlorotrianisene	0.621858330585415	0.204796487818042	0.246184678549855	0.631056431842117	Non-significant
Malvidin 3-glucoside	1.33463776498257	0.055128719219715	0.0877777665245947	0.812115417735534	Non-significant
Allantoic acid	-1.10594	0.000230487962075301	0.0014149742270719	1.15697960900622	Significant Down
(-)-Amurensisin	-0.803323	0.000143102310941063	0.000977865791430598	1.33944532614773	Significant Down
ascr#25	0.56707756686663	0.103345498311963	0.144577851601454	0.747030975268988	Non-significant
Lignoceryl alcohol	-0.11029	0.893963591962048	0.899448031176539	0.196816296608497	Non-significant
Mangiferin	0.418277421823566	0.509588927809367	0.541674156597364	0.452829868732048	Non-significant
7,9,13,17-tetramethyl-7S,14S-dihydroxy-2E,4E,8E,10E,12E,16-octadecahexaenoic acid	0.716892667610365	0.064540924603972	0.0998557701419944	0.8456700999359	Non-significant
PS(12:0/17:1(9Z))	0.391775068642561	0.32463232217848	0.365729053837973	0.903716120314019	Non-significant
N-Acetylserotonin	0.681591143492945	0.31479892031931	0.355697992644259	0.532683250121593	Non-significant
(R)-Salsolinol	-0.443503	0.0697569553240401	0.106349249285522	0.726535416302325	Non-significant
Nemotinic acid	-0.641376	0.0178352380193256	0.0377069120555907	0.740271514067616	Non-significant
Millinol B	0.675986902264602	0.0756953371178566	0.113444186698824	0.839510173051535	Non-significant
Cisapride	-0.687399	0.00549707846648292	0.015775951557437	0.782054844132035	Non-significant
1-Isothiocyanato-7-(methylsulfinyl)heptane	-0.541933	0.00381194500827396	0.0117637442728454	0.981745157303215	Non-significant
PHOOA-PG	0.583374179605954	0.00671179363315223	0.0180026614272401	1.03076898907806	Significant Up
CoA(18:2(6Z,9Z))	1.36304390756216	0.000381342004960671	0.00205530808307442	1.25707849212003	Significant Up
Am-PE(18:0/22:6(4Z,7Z,10Z,13Z,16Z,19Z))	0.179471705754984	0.701834224619426	0.723254658764005	0.382419784542234	Non-significant
Procaine	-1.11006	0.0340000616017128	0.0609876104980724	0.638065552267882	Non-significant
(鑴楀崵)-Metalaxyl	-1.13282	0.0186680825270201	0.0388497452782942	0.724974785061563	Non-significant
Ebastine	-0.403632	0.0418170322780487	0.0717287480055025	1.10079752593864	Non-significant
Stigmasterol	-0.580951	0.0103216603157653	0.024789259503135	0.861907579887779	Non-significant
Austrobuxusin L	0.610596182414196	0.0299486439778453	0.0559041354253113	0.769719401867394	Non-significant
N-oleoyl methionine	0.402900321748778	0.539232736985512	0.570543024939509	0.265498388968171	Non-significant
Evasterioside B	-0.493157	0.0495990507922113	0.0808925463403683	0.874601695620559	Non-significant
(2R,3S)-Piscidic acid	0.412319840550663	0.000237368312002031	0.00144179270993826	1.53492364848998	Significant Up
Fludrocortisone	-0.438368	0.193940868787327	0.236101927219355	0.549233501240167	Non-significant
L-Cysteine	0.878710493043994	0.0430690095994227	0.0732471506602298	0.835732956623361	Non-significant
6-methyl-5-octenoic acid	0.462260490322102	0.317676566284987	0.358244300682873	0.365546377765185	Non-significant
Ciliatine	-0.885532	3.10180793282192e-05	0.000317935313114247	1.34977592917673	Significant Down
Demethoxyisogemichalcone C	0.66955577031899	0.216803521209646	0.258991095055852	0.644241529475598	Non-significant
Bastaxanthin E	0.613901565932963	0.0382678538507405	0.0672764107513783	0.728209683998886	Non-significant
Voriconazole	0.498479477243365	0.110978362129238	0.151736471521951	0.763211206632969	Non-significant
N-Acetylarylamine	0.645000733358025	0.000819889911313062	0.00369111222818586	1.07535213338708	Significant Up
Methyl 18-bromooctadec-17-en-5,7,15-triynoate	-1.36934	0.000253412745317897	0.00149957645167498	1.22364220572213	Significant Down
(25R)-12beta-acetyl-17alpha-hydroxyspirost-4-en-3-one	1.00468645382054	0.14651602845521	0.187933408566012	0.55447297655491	Non-significant
LPIM1(16:0/0:0)	0.498360635717548	0.167443808189896	0.209168108598478	0.622235709038878	Non-significant
Levamisole	-0.674394	0.0459758164782786	0.0771640896448302	0.911896119197801	Non-significant
Cer(m18:0/20:0)	0.519685798260909	0.356808215428236	0.396146838792664	0.270874970508721	Non-significant
Renieroside A1	-0.278731	0.696962059243696	0.719818781746199	0.623461935442348	Non-significant
Cer(t18:0/14:0)	-0.583952	0.0400571408750549	0.0695697393715023	0.82647822875148	Non-significant
6-deoxoteasterone	-0.326754	0.506188651673246	0.539058044639041	0.305292747580657	Non-significant
36:5(21Z,24Z,27Z,30Z,33Z)	-0.659405	0.00189265570712573	0.00710055147640632	1.04447770574056	Significant Down
4,8,12-Trimethyl-1,3E,7E,11-tridecatetraene	-0.57275	0.0236184704087964	0.0463487248364072	1.02770098851113	Significant Down
5-((5Z,8Z,11Z,14Z)-heptadeca-5,8,11,14-tetraen-1-yl)resorcinol	-0.392234	0.375259275639062	0.414627188097828	0.389354639787671	Non-significant
Viscumneoside V	-0.491265	0.0231868652132065	0.045935067136884	0.844196277673685	Non-significant
Cer(m18:0/18:0)	-0.467182	0.238075735859564	0.279745081644605	0.667691658955897	Non-significant
Halistanol sulfonic acid G	-0.557889	0.0111060956800568	0.0261266349194778	0.98639106476202	Non-significant
(+)-24-Dammarene-3alpha,12beta,20S-triol	-0.098544	0.832371113644383	0.842647300232585	0.397127373107705	Non-significant
Cer(m18:1(4E)/20:0)	-0.117328	0.778397642563712	0.793606122258563	0.665549801421838	Non-significant
Cer(d18:0/20:0)	0.518456140662513	0.395405245406365	0.433548444819968	0.473991556641781	Non-significant
Nonaprene	-0.675778	0.20914259162852	0.250621811262569	0.508342794433944	Non-significant
Gondoyl-linolenate	-0.0758185	0.911112323106963	0.913499516966632	0.246013369610208	Non-significant
Cucurbitacin P	0.608258292953674	0.0891161995209461	0.127881746312558	0.525526998785103	Non-significant
8-Prenylkaempferol 4'-methyl ether 3-[4'''-,6'''-diacetylglucosyl-(1->3)-4''-acetylrhamnoside]	-0.517814	0.100540401927893	0.141446545849535	0.591206608151455	Non-significant
11-Oxoceromelissic acid	-1.15346	0.101339329451735	0.142396022289587	0.919361794866947	Non-significant
Cer(t18:0/32:0(32OH))	1.02024820655418	0.00351210163139283	0.0111997018689971	0.79897806221665	Non-significant
Alosetron	-0.9867	0.0848377975137993	0.123439533011206	0.688237952882166	Non-significant
Macrolactin P	-1.40947	0.040796749611316	0.0706044676645277	0.606283280977713	Non-significant
DG(18:0/18:1(9Z)/0:0)[iso2]	-0.424023	0.261764286939432	0.303250060099245	0.933398671645362	Non-significant
DG(22:3(10Z,13Z,16Z)/22:4(7Z,10Z,13Z,16Z)/0:0)[iso2]	1.35168579358932	0.0171409580770103	0.0365942215294957	0.680928739557647	Non-significant
Behenic acid	-0.808372	0.0741781153878333	0.111753906122352	0.625395923582992	Non-significant
Bufogargarizin A	-0.634134	0.189557565596787	0.23197093860597	0.333313265470277	Non-significant
1-(8-[1]-ladderane-octanoyl)-2-(8-[3]-ladderane-octanyl)-sn-glycerol	0.577442732808905	0.236131379880029	0.278029563181819	0.412548832502467	Non-significant
1-Tritriacontanol	-0.399492	0.52831109414974	0.56001951623629	0.488713037394347	Non-significant
Triangulyne D	0.586393823242237	0.239486781839112	0.280828218132074	0.426859712000379	Non-significant
PS-PI	-0.125089	0.802882914638371	0.816394673166386	0.366932671626938	Non-significant
PI(22:0/22:1(11Z))	0.390480597136553	0.0829717925871039	0.121339640624198	0.746602942049779	Non-significant
N-(3R-(15-methyl-3-(13-methyl-tetradecanoyloxy)-hexadecanoyl)-glycyl)-L-serine methyl ester	0.705354179238221	0.223245296269131	0.26434649139095	0.601466142965377	Non-significant
Verazine	0.538414575771606	0.0798401537996516	0.117810406892031	0.529661471446837	Non-significant
2-Hydroxyestrone	-0.865571	0.00557575672797473	0.0158625184362246	0.87350889356878	Non-significant
Alprazolam	-0.728787	0.0102337537749919	0.0246472166500412	1.07277019107701	Significant Down
BRN 2646116	0.638164015858535	0.0474322928204394	0.0786882545633879	0.625994890688097	Non-significant
3'-Sialyllactose	-0.544169	0.199899782301643	0.24181765024477	0.451544641764647	Non-significant
Iopromide	1.59369869236294	0.002333437609991	0.00837120742584272	1.12020235779303	Significant Up
3-hydroxyisopentadecanoyl-CoA	-0.504357	0.0603928951359015	0.0944564626921184	0.810843276891512	Non-significant
2-Biphenylol	-0.591236	0.365422758609305	0.404537441546271	0.396734529560584	Non-significant
Turkesterone 22-acetonide	0.468436743585296	0.219653327711338	0.261578859141718	0.69310336458575	Non-significant
DG(17:2(9Z,12Z)/17:2(9Z,12Z)/0:0)	0.942999934740214	0.031186644149374	0.0574002621973836	0.846615652237695	Non-significant
PS(12:0/20:2(11Z,14Z))	-0.337524	0.181175622493794	0.224017662062583	0.718427760498587	Non-significant
Indoxyl	-0.719337	0.0057383033038914	0.0162255472730722	1.07310282593503	Significant Down
Gliquidone	0.830465915505949	0.12885988359786	0.170821185185154	0.75376255743271	Non-significant
As-PL(20:0/16:0)	1.58539095188013	4.96018843625906e-05	0.000459217445550435	1.33553279933851	Significant Up
3-O-alpha-L-rhamnopyranosyl-3-hydroxyundecanoyl-3-hydroxydecanoic acid	1.30310184574723	6.33818718545525e-05	0.00055971068376174	1.39849964532011	Significant Up
TG(19:0/20:0/20:0)[iso3]	1.11925274501834	9.61667720255198e-05	0.000759701430692753	1.3639809235961	Significant Up
PIM2(16:0/18:0)	1.71161271973513	2.36964562743213e-05	0.000272553456856208	1.31790745018401	Significant Up
alpha-carboxyethylhydroxychroman glutamine	1.11551	0.000170366804226643	0.00113660575064262	1.32430128315267	Significant Up
Selegiline	-0.919027	0.051971472689999	0.0839145578735848	0.636319620084874	Non-significant
1,3-(8R,9R-epoxy-octadec-13Z,15Z-dien-4,6-diynoyl)-2-(13E-octadecen-9,11-diynoyl)-sn-glycerol	0.553713012167404	0.119365886279184	0.160644214614412	0.438397586169517	Non-significant
Guanidinosuccinic acid	-0.472616	0.464005071875999	0.499697769712615	0.438610570491094	Non-significant
phorbol 13-acetate	0.644787607843281	0.422910706760731	0.458452777489442	0.556322300632082	Non-significant
Irbesartan	0.231718074734727	0.612346662695219	0.639648743197553	0.492186392087391	Non-significant
Imidacloprid	-0.0563415	0.877259559204618	0.884968342677418	0.335012794628992	Non-significant
Pariposide E	0.30128696733918	0.411377969971754	0.448491841906527	0.205745822109962	Non-significant
1,2-Benzisothiazol-3(2H)-one	-0.784865	0.0907898449442539	0.129672683628781	0.836506241403104	Non-significant
Benzothiazole	-0.926938	0.00930136247666792	0.0231626119809431	1.07723715618727	Significant Down
Cefazolin	-1.9563	0.185105048098634	0.227236681856032	0.500539024482786	Non-significant
asukamycin	0.551569608855826	0.173383522487276	0.215183009530155	0.512803883680281	Non-significant
(S)-malyl N-acetyl-alpha-D-glucosaminide	-0.541748	0.281759517984157	0.322814298049713	0.370377881972633	Non-significant
Hydroxyphthioceranic acid (C46)	0.637180890573599	0.0775836735553012	0.115370540468246	0.756733518268164	Non-significant
Isobutyrylglycine	-0.506563	0.0379872815377179	0.0669656389498724	0.644045841058176	Non-significant
Tarenninoside B	0.18258796843414	0.686402657890055	0.709901127259265	0.90540159349968	Non-significant
Coumarin	-0.62238	0.000694277641236208	0.00327996186065501	1.14041396100784	Significant Down
Juglone	-0.699681	1.55834644057165e-05	0.00020892432198567	1.30493607903129	Significant Down
Dextrorphan	1.48496978073832	0.103395832896162	0.144577851601454	0.776219775752139	Non-significant
Hydroxypropionylcarnitine	-0.641484	0.00508754241974806	0.0148992313721193	0.929013442261604	Non-significant
PC(6:0/0:0)	-0.540043	0.133902971874052	0.174682513308423	0.893287087266583	Non-significant
Berberine	0.108339146191017	0.770061288222754	0.786503878006869	0.419525345096364	Non-significant
Erosenone	-0.397483	0.152640291653886	0.193625474937747	0.920244605764417	Non-significant
Laurenenyne A	0.175296000694339	0.606420108146379	0.634612838789465	0.424492261433577	Non-significant
Repenol	0.434922402040927	0.0714005919386603	0.108392286773987	0.9607905516248	Non-significant
TG(16:0/16:0/18:1(11E))	1.05224824779562	0.0196870201107673	0.0404305887069066	0.848742198185733	Non-significant
PI-Cer(t18:0/22:0)	1.0462343040202	2.28589802750998e-05	0.000272553456856208	1.56968835132563	Significant Up
Clindamycin	0.847772928470873	0.200588419870466	0.242140384869921	0.483725903250107	Non-significant
18-Hydroxycortisol	0.281220889798078	0.458113462490378	0.493816201820614	0.476392090298463	Non-significant
2-Hydroxyhexadecanoylcarnitine	-0.296745	0.289319586308501	0.329520095358023	0.659739195320482	Non-significant
Munetone	0.390629044566952	0.356656601259733	0.396146838792664	0.499530187472081	Non-significant
Acevaltrate	-0.351658	0.270726359847822	0.31172904825005	0.655622678504129	Non-significant
Itraconazole	1.45015667151583	4.18164645436226e-06	6.95729004290996e-05	1.5783908343666	Significant Up
PS(12:0/20:3(8Z,11Z,14Z))	1.42170971438195	1.396610426911e-07	4.85851142452675e-06	1.7799732924485	Significant Up
N-arachidonoyl alanine	1.20935022597719	1.92909335409314e-05	0.000240717301141187	1.4832400230792	Significant Up
PE(20:5(5Z,8Z,11Z,14Z,17Z)/0:0)	0.831985541689958	0.00287653907561994	0.00968406703463841	1.13492234963429	Significant Up
Albendazole	-0.555381	0.203533967295433	0.245180476867951	0.57974942940624	Non-significant
Cacalol	0.698086345298727	0.00465321700553941	0.0137323730651908	1.13320824826193	Significant Up
Aurentiacin	-0.546778	0.133538830881184	0.174604302792254	0.753402000831166	Non-significant
MGDG(16:0/18:3(9Z,12Z,15Z))	0.477099669595274	0.265781698775064	0.307268268070266	0.592957041570299	Non-significant
Lonchocarpin	-0.248876	0.469874797782022	0.503656645988573	0.501062793417882	Non-significant
Bilirubin	0.783941399212352	0.0215358997291518	0.0435267832553983	0.93987787656329	Non-significant
Gamma-Glutamyltyrosine	-0.524761	0.00605760414624078	0.0167569386985167	0.899337574327979	Non-significant
4,4'-Diapolycopene	-0.37082	0.575195425068031	0.604139385158371	0.529924861979819	Non-significant
Cer(t18:0/31:0(31OH))	-0.178967	0.766346359149474	0.783406607572214	0.394256003520855	Non-significant
OHODA-PS	-0.640845	0.332459332764694	0.372718080091669	0.639579512182032	Non-significant
Oscillol diglycoside/ Oacillol bisglycoside/ (Oscillaxanthin)	-0.322063	0.627354657627511	0.654135464992173	0.43166234109571	Non-significant
Am-PE(18:1/22:6(4Z,7Z,10Z,13Z,16Z,19Z))	-0.231723	0.741815136751933	0.760124365131263	0.359763019774052	Non-significant
6-Hydroxyluteolin 6,3'-dimethyl ether 7,4'-disulfate	-0.355907	0.51368176276359	0.545519577846994	0.578718929402124	Non-significant
N-pentanoyl-homoserine lactone	0.391504959559299	0.331577892770563	0.372093275562665	0.5677298616599	Non-significant
ibha#26	-0.797348	0.0538037596094908	0.0863870154289446	0.969590912991712	Non-significant
Tazarotene	-0.827096	0.220889251521883	0.262234602634046	0.671446295882068	Non-significant
PA(16:0/16:0)	-0.348794	0.536278183686481	0.567940364273137	0.676041360639708	Non-significant
PHOHA-PI	-0.98911	0.106050764580644	0.147036567317125	0.884733567397647	Non-significant
PI(18:0/12:0)	-0.218666	0.675376176506306	0.699127006879386	0.53756291766083	Non-significant
TG(17:0/17:2(9Z,12Z)/20:0)[iso6]	-0.508781	0.422857952263484	0.458452777489442	0.549219281643793	Non-significant
PC(14:0/22:6(4Z,7Z,10Z,13Z,16Z,19Z))	-0.323183	0.56793921733338	0.598097234205091	0.644354236988383	Non-significant
3-Deoxy-3-azido-25-hydroxyvitamin D3	-0.305516	0.652422629251638	0.677198172134611	0.533153719935197	Non-significant
Phylloflavan	-0.356363	0.563372363247306	0.594440692102856	0.514519271722108	Non-significant
Tupichinol A	0.449864388742199	0.410340699267512	0.447786238364167	0.407790943305835	Non-significant
Sulfamerazine	-0.81103	0.204731231920553	0.246184678549855	0.48143435087355	Non-significant
Tyrosine methylester	-0.831866	2.61068231114352e-05	0.000280099373195585	1.28864495370462	Significant Down
Beta-Carboline	-0.775478	7.19333480157223e-05	0.000620898372346235	1.31696397548209	Significant Down
Cyproheptadine	1.15501163130112	0.0501906002148711	0.0817288071584	0.713098958029746	Non-significant
OHHdiA-PG	-0.771443	0.000278927558427721	0.00160104418537512	1.08707710069222	Significant Down
Anastatin A	-1.02719	0.00556310259359136	0.0158625184362246	0.915485296099438	Non-significant
Neurosporaxanthin	1.41312188108109	6.1283613133432e-05	0.000545376650210697	1.06637625513718	Significant Up
PHODiA-PA	1.06192980683072	1.43250619836164e-08	7.83103388437699e-07	1.81710398730943	Significant Up
PI(O-16:0/0:0)	-0.731602	0.0269266117855527	0.0515195838830242	0.951494849292648	Non-significant
10,11-dihydro-20-trihydroxy-leukotriene B4	-0.727855	0.00265408430568868	0.0091018489268498	1.00522548472468	Significant Down
Neurosporene	-0.276411	0.404159550987228	0.441460670345707	0.528482800097634	Non-significant
PC(22:6(4Z,7Z,10Z,13Z,16Z,19Z)/0:0)	0.652070095041688	0.147479565694796	0.188747537812291	0.623439868070418	Non-significant
PC(O-14:0/22:0)	0.77589559515811	0.062694605401671	0.0975249417359327	0.49720356807842	Non-significant
Calomelanol C	-0.801953	0.0192465103077959	0.0396678524835722	0.875116966654786	Non-significant
PC(18:1(9Z)/18:1(9Z))	1.82646384386174	1.15985861209941e-05	0.000160423817673509	1.57464607668067	Significant Up
Cer(t18:0/34:0(34OH))	1.53840313717329	7.59981851017305e-09	5.1321127351051e-07	1.91533967167947	Significant Up
HOOA lactone	-0.640468	0.00821899515025472	0.0212177103872062	0.996388436233419	Non-significant
Thysanone	-1.16365	0.00304080577943554	0.0100600721463746	0.890380194057401	Non-significant
Deferoxamine	0.418794	0.10284788382662	0.144162845705689	0.699417037161185	Non-significant
Geranioloxyalatum flavone	0.633526212077697	0.0557671704974188	0.0884263974185592	0.707209453942469	Non-significant
Hippuric acid	-1.11354	0.00260230812886681	0.00899834256608161	0.951089508640921	Non-significant
Pseudohypericin	-0.984477	0.00319084832050929	0.0104659824912705	0.952270779240019	Non-significant
PS(13:0/18:3(6Z,9Z,12Z))	-0.771941	0.0831365962437026	0.121425970086222	0.531369308545062	Non-significant
Arabidopside B	1.07669368990773	0.00243563519082459	0.00862199663373011	1.07794970733568	Significant Up
Tricetin 3'-methyl ether 7,5'-diglucuronide	-0.592895	0.0319525178674788	0.0581420054089901	0.996778064201014	Non-significant
Epicatechin 3,5-di-O-gallate	-1.23547	0.00988050544007243	0.0241751454575489	0.935115945306708	Non-significant
Apigenin 7-(3''-acetyl-6''-E-p-coumaroylglucoside)	0.759782454603497	0.0408374272902843	0.0706044676645277	0.945091180132698	Non-significant
PI(13:0/20:5(5Z,8Z,11Z,14Z,17Z))	1.50871540484449	0.000173481713093874	0.00114458049788372	1.20647536229048	Significant Up
(-)-Thebaine	0.475367241329385	0.0036252861391588	0.0114335947465778	1.06429	Significant Up
alpha-carboxyethylhydroxychroman taurine	-0.517772	0.124568595291506	0.166091460388675	0.872096099461176	Non-significant
5-iodo-4-hydroxy-docosa-7Z,10Z,13Z,16Z,19Z-pentaenoic acid delta lactone	-0.349302	0.277170920663958	0.317874342579644	0.391345895518221	Non-significant
11Z-Hentriacontene	-1.07889	0.391396912289372	0.430799286009779	0.34495065869231	Non-significant
(3S,4S)-3-hydroxytetradecane-1,3,4-tricarboxylic acid	1.42215424964905	7.91559647528941e-05	0.000658485851712481	1.27839184252745	Significant Up
PS(17:0/0:0)	-0.744986	0.0323705136449965	0.0586141161899937	0.695340173390221	Non-significant
FAHFA 18:1/32O(FA 32:1)	0.756696387733642	0.000493324398705783	0.00251705070984106	1.07405822698109	Significant Up
16-bromo-7E,15E-hexadecadien-5,13-diynoic acid	-0.90725	0.0164544745861811	0.0355738923256797	0.988816108086775	Non-significant
Neopterin	-0.0743274	0.830307370473568	0.841299965846122	0.64234805980357	Non-significant
Dichotosin	0.324146760323235	0.466404504768085	0.501341171791911	0.5005886427725	Non-significant
Rotenonone	-0.833823	0.0746390215963848	0.112153922503468	0.801479296056071	Non-significant
Massilin B	-0.524653	0.086352929403138	0.12481457130695	0.631802896093141	Non-significant
Limocitrin	-0.281663	0.623159152318367	0.65035155169226	0.662892195462752	Non-significant
1alpha-hydroxy-24-methylsulfonyl-25,26,27-trinorvitamin D3	-0.358327	0.357838419207092	0.396906768357239	0.477437802054027	Non-significant
14,15-HxA3-C(11S)	-0.816022	0.104512224767891	0.145536494738389	0.54004528824204	Non-significant
Domperidone	-0.763763	0.0318895824673694	0.0581420054089901	0.729244566426978	Non-significant
11-deoxy-11-methylene-15-keto-PGD2	-0.675858	0.0255208918233063	0.0494063807979016	0.742663661049185	Non-significant
methyl 10-hydroxy-8,9-epoxy-2Z-decen-4,6-diynoate	-0.755544	0.0179248345187523	0.03782667284472	0.921603956380191	Non-significant
Glyburide	-0.781212	0.0048050586216283	0.0141441212759725	0.83935652077359	Non-significant
Fisetinidol-4beta-ol 3,4,7,3',4'-pentamethyl ether	0.790400046217257	0.190284756639205	0.23197093860597	0.621868032736413	Non-significant
6-Butyryl-5-hydroxy-4-phenylseselin	0.479359583530154	0.392294375773722	0.431177441205395	0.368941864005916	Non-significant
(2-Naphthalenyloxy)acetic acid	-0.480189	0.0163261448631963	0.0353630458546215	0.953819917579852	Non-significant
Pemetrexed	-0.810134	0.0619201002418505	0.0965818954859298	0.423870004692397	Non-significant
Isoliquiritigenin 4-O-(5'''-O-feruloyl)-apiofuranosyl-(1'''->2'')-glucoside	0.146352996607643	0.73497180636035	0.754693768963937	0.535823321071337	Non-significant
Zearalenone	-0.731339	0.00244089625954903	0.00862199663373011	1.03230804406635	Significant Down
Cefaclor	-0.899138	0.0119866913927605	0.0278557119815567	0.739114729517417	Non-significant
PA(22:6(4Z,7Z,10Z,13Z,16Z,19Z)/0:0)	-1.76227	3.40021049980039e-06	5.91430553601643e-05	1.5590848252324	Significant Down
Erythynone	-1.06814	0.0293607093279009	0.0550753174974351	0.671625716749301	Non-significant
Questiomycin A	-0.603367	0.00933154089695047	0.0231874652590891	0.806216209652622	Non-significant
Neurolenin D	0.291799391531424	0.223358969206639	0.26434649139095	0.695453371350182	Non-significant
Topotecan	-1.34066	7.78314793353694e-06	0.0001176246528809	1.43194183133815	Significant Down
(+/-)-Isobutyl 3-methylthiobutyrate	0.881468131406931	0.000768048316306208	0.00351282656222919	1.12878199100238	Significant Up
15-deoxy-delta-12,14-PGJ2	-0.490507	0.0414511031060719	0.0713431279846635	0.748890638460729	Non-significant
Paraminabeolide A	-0.427921	0.220855371007524	0.262234602634046	0.566515931893001	Non-significant
Ophiobolin T	0.803878696708901	0.00522788559450076	0.0152325194479362	1.02706093493746	Significant Up
PC(O-10:1(9E)/0:0)	-0.453629	0.176916463429538	0.219093959026008	0.683433092495759	Non-significant
Malaoxon	-0.874992	0.0270990931361821	0.051677340399231	1.05741082825462	Non-significant
4Z-Tridecene	-0.588257	0.0315249265564122	0.0578124851226217	0.761051035164764	Non-significant
E-Petromylidene B	0.562135395090519	0.008499356745689	0.0215868618231216	1.07693582289371	Significant Up
Apigenin 7-glucuronosyl-(1->2)-glucuronide	-0.689622	0.0273152490836238	0.0520031607761196	0.938020189856992	Non-significant
11-dimethylarsinoyl-undecanoic acid	-0.85349	0.00653194155673736	0.0176855398753172	0.691381964099494	Non-significant
Prostaglandin J2	0.555545176330989	0.0611919416770001	0.095575985095505	0.619970558841755	Non-significant
Asperitaconic acid C	-0.601669	0.00793794720297213	0.0206638625601179	0.994259524981652	Non-significant
(+)-Gallocatechin	-0.550501	0.000140746600068215	0.000973356005291027	1.24112820295199	Significant Down
Amoxicillin	-0.606692	0.00616799051039228	0.0169804630837658	1.03193115557249	Significant Down
C16 Sphinganine	-0.511796	0.00580632209612021	0.0162577018691366	1.05103794962725	Significant Down
PG(12:0/0:0)	-0.449339	0.183013892145608	0.225429128951886	1.0590367115222	Non-significant
Sphingofungin B	0.480165829770679	0.11741932063205	0.158585153041875	0.59508072752899	Non-significant
19R-hydroxy-PGF1alpha	-0.529302	0.149227522155663	0.19051023862298	0.452112217902133	Non-significant
Isoscutellarein 4'-methyl ether 8-(2''-sulfatoglucoside)	0.79872703467876	0.00251179099220516	0.00876454729194992	1.20160555443388	Significant Up
2,2-difluoro-hexadecanoic acid	-1.13085	2.15851938361995e-11	4.95596050479139e-09	2.03171917131105	Significant Down
omega-linoleoyloxy-Cer(t20:1(6OH)/32:0)	1.17445506083583	0.00043559789208135	0.00228340812835338	1.32280784094403	Significant Up
omega-linoleoyloxy-Cer(d18:1/34:0)	1.43815041331043	0.00152290614794834	0.00593757257764508	1.1930676523498	Significant Up
Callicarboric acid A	-0.542504	0.200566967067504	0.242140384869921	0.526665697570935	Non-significant
Cephalexin	-0.591588	2.1148407750645e-05	0.000258280554231282	1.41004512836384	Significant Down
Elephantopinolide F	-1.03492	1.32526816566958e-08	7.60703927094339e-07	1.89669974044742	Significant Down
16-epi-pretoxin	0.131746504216826	0.742246875707444	0.760124365131263	0.691233600556423	Non-significant
Tephcalostan B	-0.949576	2.9059212734519e-06	5.29523432051235e-05	1.60132722807372	Significant Down
Garcinone E	-0.843968	0.000979218676283228	0.00414249357334769	1.07982020890981	Significant Down
Calyxin J	-0.853086	0.00142427753261692	0.00569711013046769	1.11137729576602	Significant Down
5-Hydroxymethyluracil	-0.31846	0.550485633262112	0.581912989857187	0.390620678589913	Non-significant
Physostigmine	-0.610696	0.0019157280403694	0.00714044087774051	1.10670611332152	Significant Down
Dihydroxychaulmoogric acid	-0.676311	0.140644279099901	0.182028897865486	0.66733121161656	Non-significant
Octadecanol	-0.993915	0.00274451009238815	0.0093215904913065	1.18624650135055	Significant Down
Hexyl 3-mercaptobutanoate	0.770918338152217	2.47437097982254e-05	0.000275784260663716	1.36719411071852	Significant Up
N-oleoyl asparagine	-1.29726	0.000524401105376598	0.00261097133240797	1.03916839835216	Significant Down
FAHFA 14:0/11O(FA 18:3(9Z,12Z,15Z)[R])	0.783121652413034	0.154167957994308	0.195132101187945	0.799443785655894	Non-significant
LPIM3(18:2(9Z,12Z)/0:0)	0.825192455960907	0.0665790200718595	0.102509688131288	0.786840914123259	Non-significant
PKODiA-PA	-1.41093	1.12409621304654e-05	0.000157373469826516	1.40705092726205	Significant Down
(Z)-2,3-dehydroadipoyl-CoA	1.22245008272961	0.0110919763104009	0.0261266349194778	0.896159073201451	Non-significant
Chlorosphaerolactylate B	-0.740575	0.0115232247078601	0.0269422850603327	0.730594876250075	Non-significant
Trimipramine	-0.572663	0.000386931269445122	0.00207568737066823	1.27437633982145	Significant Down
Ixoroside	0.215315927977331	0.710394238175132	0.730763965434634	0.419724583748917	Non-significant
Nepafenac	-1.09342	1.33029845031509e-11	3.81795655240432e-09	2.10026668913236	Significant Down
Poriolide	-1.14881	0.0114716800512713	0.0268765075486928	1.05560981273231	Significant Down
2-hydroxy palmitic acid	0.584989444358832	2.33674495760208e-05	0.000272553456856208	1.36630410645784	Significant Up
7S-Methylheptadecane	-0.537433	0.014377965830122	0.0320722483946539	0.905425187674711	Non-significant
1'',2''-Dihydro-8-hydroxyisopentanyl-3'-methoxy-4'-O-methylalpinumisoflavone	-0.688008	0.0421131148422051	0.0719432378554337	0.735957327876359	Non-significant
Dasatinib	-0.551386	0.0235337979999935	0.0462874291801701	0.981229145333469	Non-significant
Noranhydroicaritin 3-rhamnosyl-(1->2)-rhamnoside	-0.54184	0.032690288944711	0.0590260369936343	0.889606005723588	Non-significant
Nevskin	0.500000672405458	0.309376234270998	0.349915189106508	0.416564382204167	Non-significant
3-iodo-octadecanoic acid	-0.585033	2.52042172773458e-05	0.000278215783023009	1.42177467538325	Significant Down
Neohesperidin dihydrochalcone	-0.881897	0.0314699132854815	0.0578039367227724	1.00578221117691	Non-significant
(+)-Calycanthine	-0.566594	0.000449565878380779	0.00233318388517402	1.26680998313778	Significant Down
Fuconic acid	-0.364647	0.56681413501526	0.597523073459613	0.204473480008357	Non-significant
Ipurolic acid	-0.656564	0.000120322801617948	0.000857953889797545	1.30883387308617	Significant Down
Gelliodesxanthin	-0.813129	0.0266191980380163	0.0510164262898877	0.701475143591792	Non-significant
Saiyacenol B	0.457448341543331	0.00457344191599883	0.0135317302050687	1.34140274985676	Significant Up
Okanin 4'-alpha-L-arabinofuranosyl-(1->4)-glucoside	-0.591181	0.131632961258075	0.173894867116536	0.951919353292649	Non-significant
20-trifluoro-LTB4	-0.502547	0.0169784974889103	0.0364323647051758	1.03817579031644	Significant Down
Formyldienolone	-0.843011	0.039505430976259	0.0688197796065939	0.786184823652762	Non-significant
18-acetoxy-PGF2alpha-11-acetate methyl ester	0.691942259710808	0.00919148459749381	0.0229887240041893	1.07581602990218	Significant Up
Alantolactone	-0.966132	3.69652773844205e-05	0.000362702037925767	1.25429144561231	Significant Down
Scyphostatin A	0.604244274146326	0.0416268134923761	0.0715382962413889	0.815212917450641	Non-significant
9,10-epoxy-11,13-docosadiynoic acid	0.621712860645613	0.290361657786089	0.330361925806175	0.413488081174162	Non-significant
17a-Ethynylestradiol	-0.519821	0.148418954784754	0.189738262909686	0.581816527959705	Non-significant
Clitoriacetal	1.68969771387666	2.39790062216699e-05	0.000272553456856208	1.53446060078535	Significant Up
Icariside II	0.145063639422117	0.800182059147762	0.814369684309956	0.824011080529787	Non-significant
Rifamycin W	-1.19622	2.5896092419052e-05	0.000280099373195585	1.32402058342029	Significant Down
Catechin 5,7,3'-trimethyl ether	-0.606452	0.00704492732088827	0.0187772861934582	0.919842537050735	Non-significant
PKODiA-PS	-1.11544	1.84563659624452e-05	0.000234300449590744	1.35853214978548	Significant Down
Antipyrine	-0.558994	0.000907814131413426	0.00397775046894127	1.02744614643021	Significant Down
Dabigatran etexilate	-0.843975	0.0750991473277853	0.112697805401696	0.556486114231361	Non-significant
Apomorphine	-1.16173	3.91841589756289e-09	2.99889430026814e-07	1.89226247086564	Significant Down
Estradiol	0.470630437237359	0.0780603498570904	0.115915981836639	0.819886348281784	Non-significant
16alpha-acetoxycalotropin	-0.963798	4.84780663094317e-06	7.72955835044828e-05	1.28751322219182	Significant Down
19-Hexanoyloxymytiloxanthin	1.0539910585132	4.42157172178099e-08	1.83444100353676e-06	1.77453707398463	Significant Up
PE(0:0/20:4;O2)	-0.717015	0.137511842327216	0.178780968280458	0.997396217596353	Non-significant
Moupinamide	-0.865405	1.0763907671546e-05	0.000152555135888083	1.36736370005963	Significant Down
L-Phenylalanine	-0.950179	4.79723629525769e-05	0.000451183215832869	1.3713118397624	Significant Down
N-arachidonoyl dihydroxypropylamine	0.575137746292696	0.0038092209840659	0.0117637442728454	0.932963511634027	Non-significant
OKDdiA-PS	-0.541323	0.257624205494992	0.299042050463348	0.725573026542724	Non-significant
ascr#14	0.48444900318669	0.0510206164118702	0.0827283441254619	0.779740072400003	Non-significant
Hesperidin	-0.273195	0.185273113429656	0.227236681856032	1.02849638091555	Non-significant
Midazolam	-0.342861	0.384062561013565	0.423945980811128	0.729540488395805	Non-significant
Cucurbitacin C	-0.691943	0.0482362048049742	0.0794478667376046	0.618410838102511	Non-significant
Cyclohexylamine	0.342263684791484	0.122462614626686	0.164045602790473	0.920007980941737	Non-significant
Choline	0.382016313216377	0.16640699388974	0.208099377979762	0.762992830115621	Non-significant
15-Phenylpentadecanoic acid	0.454749437010722	0.0856972567388154	0.124217740828485	0.693334259411049	Non-significant
Chlorpromazine	-1.07843	0.120589167386447	0.161724724485562	0.544226867939539	Non-significant
15-cis-4,4'-Diapophytoene	0.646477080232876	0.0292669174293961	0.0550509926763843	1.00613602108327	Non-significant
1-tauro-dinor-PGE2	-1.42786	0.0222990577611613	0.0447540529891839	0.994806492154273	Non-significant
Fluspirilene	0.43026644719051	0.0899232258103203	0.128718033952927	0.637011586977292	Non-significant
Calvasterol B	-0.749779	0.0431315974271039	0.0732471506602298	0.604726306090594	Non-significant
Dalpanin	-1.18416	0.0573661349833482	0.0902419047261091	0.88650094355047	Non-significant
Lysosulfatide	-1.17577	0.040953706919416	0.0706990308924655	0.814297523328782	Non-significant
Tricetin 7,3'-diglucuronide	-1.14021	0.0759763401480134	0.11371686895687	0.849490374756067	Non-significant
PC(13:0/22:6(4Z,7Z,10Z,13Z,16Z,19Z))	-1.48064	0.0247512818736879	0.0482676439882828	0.862088799957662	Non-significant
Norfluoxetine	-0.591257	0.195614921617972	0.237635904780351	0.692371669163126	Non-significant
Methyl (5E,17E)-18-bromo-octadeca-5,17-diene-15-ynoate	-0.580126	0.0176528180619196	0.0373901017252466	0.896369341466496	Non-significant
7-O-Methyltectorigenin 4'-O-gentiobioside	-0.62087	0.33147692040534	0.372093275562665	0.659355550814589	Non-significant
Marginatoside	-0.392077	0.188352669266395	0.230767197777824	0.620684248943924	Non-significant
PC(13:0/0:0)	0.506000305304928	0.157834720494596	0.198460305725954	0.526236110852069	Non-significant
cis-5-Tetradecenoylcarnitine	0.583846512997348	0.00254698970364829	0.0088336682168829	1.06277905836354	Significant Up
Heptadeacsphing-6E-enine 4R-sufate	0.461167617313769	0.0720694444736059	0.109006221680764	0.66210104152446	Non-significant
14-hydroxy-12-tetradecenoic acid	0.913118694126396	0.00580183435216167	0.0162577018691366	0.8837664511187	Non-significant
Pteleine	0.235261500782437	0.429712366657366	0.46538660087043	0.60759480233761	Non-significant
1-myristylglycerone 3-phosphate	0.655731955603586	0.00551058935063784	0.015775951557437	1.00327642544937	Significant Up
2E,4E,6E,8E,10E,12E,14E,16E-octadecaoctaenal	0.616464514456979	0.00239879177311597	0.00855221414763084	1.34549195044987	Significant Up
12R-acetoxy-punaglandin 4	0.430044041451533	0.000165777158062308	0.00111948339679723	1.78173535206051	Significant Up
Luteolin 7-(6'''-acetylallosyl-(1->2)-glucoside)	0.519830867595252	0.119503623066819	0.160644214614412	0.632910593291664	Non-significant
Panaxynol	-1.22717	0.00278353728739228	0.0094132302524861	1.14556311084373	Significant Down
Moxifloxacin	-0.567275	0.00651978547575678	0.0176855398753172	0.850714007161252	Non-significant
Uvarinol	0.930052089441659	1.33015529033643e-06	2.74773046137049e-05	1.8158706408079	Significant Up
Munduserone	-0.729222	0.0131653020581747	0.0302881097450593	0.774381188238184	Non-significant
Kaempferol 3-sophoroside-7-glucuronide	0.949771520123382	0.0232347501855048	0.045935067136884	0.809960037225648	Non-significant
2E,8Z-Undecadiene-4,6-diynoic acid	0.287628154816023	0.106679463975016	0.147551836919661	1.13428531988412	Non-significant
15-HETE-T	-0.656852	0.000805568898617907	0.00365530867831366	1.17263646617589	Significant Down
N-(3-hydroxy-decanoyl)-homoserine lactone	-0.745566	0.000252541605831356	0.00149957645167498	1.22316861276004	Significant Down
14-methyl-8-hexadecen-1-ol	-0.505608	0.00427312536951253	0.0128798911333994	1.14973875058355	Significant Down
(9Z)-3-hydroxyoctadecenoylcarnitine	0.505094966506015	0.0169763906518278	0.0364323647051758	0.934431594684877	Non-significant
Nirurin	-0.310015	0.272335338194853	0.313080839693145	0.955283971896101	Non-significant
O-(17-carboxyheptadecanoyl)carnitine	0.657295970799787	0.024764496784929	0.0482676439882828	0.881040289313247	Non-significant
PC(O-16:0/3:0)	0.850623053543208	0.0112248980417801	0.0263521123762036	0.955623849722321	Non-significant
Epicatechin 5-O-beta-D-glucopyranoside-3-benzoate	0.559376096359644	0.062208927270571	0.0969007442423548	0.939030687746723	Non-significant
(5Z,10Z)-19-fluoro-1alpha-hydroxyvitamin-D3	1.04103509517157	0.0316754119957594	0.0579958101612948	0.737519527580231	Non-significant
3-hydroxyl-2',5-dimethoxy-2-methylbibenzyl	0.565940288797786	0.00601858544263232	0.0166892176042075	1.09514662890676	Significant Up
Heterophyllin	0.869848265802465	0.000953864085302667	0.0041040571946607	1.1762779898567	Significant Up
Catechin 7-O-beta-D-xyloside	0.888768126434458	0.142256715127593	0.183289235652611	0.810075032922656	Non-significant
Sphingofungin A	0.560755087988936	0.0190551448525412	0.0394149662895807	0.943882330156553	Non-significant
PC(20:4(5Z,8Z,11Z,14Z)/32:0)	0.418116228728603	0.420898562050215	0.457134862094273	0.78143836017194	Non-significant
Batatasin III	-0.669687	0.14935471669049	0.19051023862298	0.64451115887083	Non-significant
Atenolol	-0.296642	0.124519425072073	0.166091460388675	0.943483611962937	Non-significant
CDP-DG(18:0/18:1(11Z))	0.933297887890034	0.0017208836110192	0.0065200474767328	1.33767387365946	Significant Up
PKOOA-PA	0.445130764598517	0.156140697625675	0.197361348413228	0.575868093973266	Non-significant
Pseudoprotodioscin	0.524317	0.000315411731794383	0.00174083013509592	1.59248189875066	Significant Up
Pseudoecgonyl-CoA	0.376697519111456	0.000967488943080976	0.00413452570327915	1.51576752085485	Significant Up
PC(36:4(21Z,24Z,27Z,30Z)/20:4(5Z,8Z,11Z,14Z))	0.613289952939524	0.0226751976501679	0.0453503953003359	1.03133514506156	Significant Up
PG(13:0/22:1(11Z))	0.506865486826765	0.000346478999745069	0.00189408519860638	1.5050226572782	Significant Up
DAT(18:0/25:0(2Me[S],3OH[S],4Me[S],6Me[S]))	0.381146827473574	0.000839997410538613	0.00374383568938269	1.49545680240665	Significant Up
8-Hydroxyluteolin 4'-methyl ether 7-(6'''-acetylallosyl)(1->2)(6''-acetylglucoside)	0.830650907103294	0.00209757177640869	0.00769333034925616	1.38832482364924	Significant Up
Acacetin 7-(4''''-Acetylrhamnosyl)-(1->6)-glucosyl-(1->3)-(6''-acetylglucoside)	0.466714529506476	0.00118869003606941	0.0049086912280852	1.43203205151952	Significant Up
8Z-Heptadecene	-1.08156	0.12567295542435	0.167175611618949	0.53029833731021	Non-significant
Dodecanoylcarnitine	0.680439802872236	0.197617393136259	0.239814764609329	0.789972486254214	Non-significant
Thapsigargin	-0.732483	0.000968804367754436	0.00413452570327915	1.02302632502949	Significant Down
Psoralenol	0.605642946203961	0.195228224143772	0.237417374276537	0.691896990424406	Non-significant
Heterofibrin B3	-0.549115	0.107348049312538	0.148297906872194	0.723806328246925	Non-significant
Roserythrin	-0.575536	0.00841172488931194	0.0214116633546122	0.844681183151295	Non-significant
Ethyl 4-(acetylthio)butyrate	-0.372254	0.568400768743689	0.598097234205091	0.565584470718395	Non-significant
Methyl 3,4,5-trimethoxycinnamate	0.458206855926931	0.00546848220668739	0.0157338786297672	1.34939820554681	Significant Up
Maximaisoflavone C	-0.338394	0.236468167732479	0.278140836636153	0.918503652709017	Non-significant
Undecanoylcholine	-0.988831	0.000149896978492133	0.00101823509650277	1.29990374074744	Significant Down
Ethyl 16-hydroxy-18-bromo-8E,17E19Z-tricosatrien-4,6-diynoate	-0.520006	1.11577242594884e-06	2.41680517922503e-05	1.72132995808224	Significant Down
Superecdysone F	-0.0982523	0.781585419688591	0.796149123161049	0.633927073732922	Non-significant
12-amino-octadecanoic acid	0.565962028892893	0.0274155740894628	0.0521077467793102	1.14275813587925	Non-significant
3,4-Dimethoxyphenylethylamine	0.421729484528001	0.00609350209086136	0.016815722116127	1.32335926247754	Significant Up
N-stearoyl valine	0.961863736391864	0.0493676184886134	0.080732230804741	0.751499586425466	Non-significant
Piplartine	-0.672824	0.0855141122652793	0.124108977092972	0.816416379010486	Non-significant
Rotenonic acid	-0.481694	0.0330887800229439	0.0596325266347561	0.965456028057556	Non-significant
farnesyl triphosphate	-0.68742	0.000562941969712529	0.00276178368047001	1.32699683351343	Significant Down
Synechoxanthin	-0.578292	0.0083839563856814	0.0214034526244816	1.14539934418913	Significant Down
11,12-dihydroxy arachidic acid	0.811511633375194	0.00451447545997587	0.0133917773334685	1.02966133199573	Significant Up
Exiguaflavanone M	-0.872382	8.95709128346712e-05	0.000714079221765296	1.2397867017439	Significant Down
(R,S)-Norlaudanosoline	-0.891305	4.7533642731201e-11	6.82107773192734e-09	2.04168286511596	Significant Down
mLPA(O-18:0)	-0.464146	0.00595767329487326	0.0165603122094782	1.18302568628053	Significant Down
Cholestane-3b,5a,6b,(25R)26-tetrol	-0.601599	0.000581964337326125	0.00283091126801013	1.15802951695297	Significant Down
Estradiol valerate	-1.21003	0.00173908857062063	0.00656734762852792	1.04677298697852	Significant Down
(24R)-1alpha,24,25-trihydroxy-22-oxavitamin D3	0.643557719236068	0.0202222441468696	0.0413080716736768	0.961336044123151	Non-significant
5-methyl-2-undecenoic acid	0.574240651682943	0.00252651655683172	0.00878921517346308	0.976192395824896	Non-significant
LTB4 ethanol amide	-0.431432	0.227822991557718	0.269074891263642	0.589616333730168	Non-significant
9-hydroxy-10-Octadecen-12-ynoic acid	0.59679994441407	0.00984674011633427	0.024153969345196	0.80356507599091	Non-significant
10S,11R-epoxy-punaglandin 3	-2.12567	0.000424899703083439	0.00223754522541187	1.10703072849008	Significant Down
PC(O-11:1(10E)/2:0)	-1.32363	7.65978829854243e-05	0.00064185671289976	1.34239327784085	Significant Down
PKOOA-PE	-0.376586	0.182157337598372	0.224615062903255	0.750142747659344	Non-significant
PKOOA-PS	0.411461843916017	0.291057958157007	0.330826273231924	0.602702155923189	Non-significant
abrusoside A	-0.864978	0.0286077832076462	0.0540160117144373	0.666121012396925	Non-significant
MGDG(18:5(3Z,6Z,9Z,12Z,15Z)/18:4(6Z,9Z,12Z,15Z))	3.64253312408807	1.58443360012878e-05	0.000209072387695154	1.39747415017267	Significant Up
(23S)-1alpha-hydroxy-25,27-didehydrovitamin D3 26,23-lactone	-2.92725	2.10053721320012e-17	2.41141672075374e-14	2.38292794504118	Significant Down
SQGE(16:0/0:0)	0.535220574490034	0.394991392285274	0.433508717345597	0.945645760385001	Non-significant
3-hydroxyeicosanoylcarnitine	1.05736282140669	0.0173502447676694	0.036817155255609	0.855998371593107	Non-significant
PA(21:4(6Z,9Z,12Z,15Z)/0:0)	-1.56732	1.60994525214548e-05	0.000210024676075342	1.32789762503177	Significant Down
Thyroxine	1.11640918155824	0.225361319335755	0.266441601027237	0.512998050866177	Non-significant
PE(10:0/10:0)	0.440933001703287	0.151942271989761	0.192953239208236	0.54121170318684	Non-significant
1-O-(2R-hydroxy-nonadecyl)-sn-glycerol	-1.14204	0.0035478804733828	0.0112512894570261	1.00688949016258	Significant Down
PG(18:1(9Z)/0:0)	0.429029976818444	0.0302553128982473	0.0562642286991965	0.88199370683819	Non-significant
Stearidonoyl-CoA	0.95732883215574	0.000816269884156509	0.00368928278351052	1.30858603706888	Significant Up
Omega-hydroxymenaquinone-4	0.4605388586118	0.0454853865815211	0.0765279901289205	0.951754137454861	Non-significant
Methyl 4,4'-diapolycopene-dioate	-0.86813	0.02705228125231	0.0516739082822827	0.71376499407655	Non-significant
15-HETE-DA	-0.480272	0.0851058541221767	0.123672810800328	0.610456339943751	Non-significant
3'-O-Methylmaysin	-0.419384	0.132821686241779	0.174367465199425	0.603023328643428	Non-significant
PS(12:0/0:0)	-0.644846	0.108277911478446	0.149223340188783	0.599488019152509	Non-significant
PA(12:0/12:0)	-0.653274	6.28130135108923e-07	1.56759433718488e-05	1.60770016373104	Significant Down
trans-4-methoxy-4'-nitrostilbene oxide	-0.701025	0.0140328367472259	0.0315876403643439	0.862573612285544	Non-significant
5,9-Hexacosadiene	0.604095446329881	0.244807388607778	0.286190307659602	0.478010533278751	Non-significant
Tricosanedioic acid	0.565876891381178	0.0302885830453863	0.0562642286991965	0.812106810108923	Non-significant
N-oleoyl taurine	0.454670491947286	0.0260140475636019	0.0501748195363412	1.05470744277399	Non-significant
2-deoxyecdysone	-0.469017	0.13794301828774	0.179138670808061	0.807573943713472	Non-significant
6-Ketolithocholic acid	-0.723448	2.15493455025828e-06	4.13932990592677e-05	1.58845312619531	Significant Down
PE(18:2(9Z,12Z)/0:0)	-0.743491	7.38266056767986e-07	1.76568631910343e-05	1.64382295064133	Significant Down
1-(2-methoxy-13-methyl-pentadecanyl)-sn-glycero-3-phosphoserine	-0.768721	4.47424635008965e-08	1.83444100353676e-06	1.78979382329768	Significant Down
Proversilin B	-1.14916	8.77695096960569e-05	0.000704611168748764	1.27755047915597	Significant Down
N-stearoyl dopamine	-0.810402	1.8084365890386e-05	0.000233268000473744	1.33116531027003	Significant Down
PIM1(17:0/18:1(9Z))	-1.16376	0.000362255539668967	0.00196164792235837	1.14483912381005	Significant Down
Aethioside C	-1.40611	9.41049899298869e-07	2.11828487136294e-05	1.6007140902222	Significant Down
Herbasterol	-1.60417	9.66170809069181e-05	0.000759701430692753	1.3017221492637	Significant Down
PE(20:4(5Z,8Z,11Z,14Z)/0:0)	-0.666828	1.08449919216399e-08	6.55265827686452e-07	1.95616565865142	Significant Down
8,9,10,11-Tetrafluoro-8E,10E-dodecadien-1-ol	-0.580764	0.000306275930984317	0.00171336704113457	1.30101639603395	Significant Down
Norselic acid E	-0.963505	4.28589736388589e-06	7.02887167677285e-05	1.55303426541082	Significant Down
PE(22:6(4Z,7Z,10Z,13Z,16Z,19Z)/0:0)	-0.472185	0.00228340535242255	0.00826924083464066	1.15270971910962	Significant Down
6,8-Di-C-glucopyranosyltricetin	-1.49134	0.000527652743134711	0.00261097133240797	1.20460657250386	Significant Down
26-hydroxycholesterol 3-sulfate	-1.70639	3.47015128587983e-11	6.63955612698341e-09	1.93592237005642	Significant Down
10,11-Dihydro-12R-hydroxy-leukotriene E4	-1.13214	3.87248430295068e-09	2.99889430026814e-07	1.91655805074427	Significant Down
12S-hydroxy-16-heptadecynoic acid	-0.935766	0.0204633486027541	0.0417263307210687	0.693614532357857	Non-significant
Cuminone M	0.450288078285161	0.0378024677043466	0.0667649737301382	0.879898960309815	Non-significant
R-Chinensen G	-0.746436	4.447976020723e-11	6.82107773192734e-09	2.17255286219033	Significant Down
(22E)-26,26,26,27,27,27-hexafluoro-1alpha,25-dihydroxy-22,23-didehydrovitamin D3	-1.51976	0.00438584257656418	0.0131134410832839	0.778415079238667	Non-significant
DMG-MINO	-0.67429	4.60921210871674e-10	4.81034136436984e-08	2.11164735294352	Significant Down
Dihydroformononetin	-0.67108	1.75296384492466e-07	5.91883086462798e-06	1.79434800504948	Significant Down
Viscutin 2	-0.83339	1.43191980594273e-05	0.000195695706812173	1.61159081543044	Significant Down
13-keto-9Z-octadecenoic acid	-0.650969	0.00535561192183205	0.0154867568923506	1.00970751122193	Significant Down
Mirtazapine	-1.01473	0.00278789049289658	0.0094132302524861	0.89337400564962	Non-significant
Xymarginatin	-0.854208	0.00633851986758785	0.0174081837511743	0.912055857862017	Non-significant
ascr#16	-0.437754	0.206741480281759	0.248262781760941	0.528288152321083	Non-significant
16alpha-hydroxygypsogenic acidid	-0.587172	0.00949887435945324	0.0235522845888819	0.996459965620983	Non-significant
PS(12:0/16:1(9Z))	-0.904736	0.0654099470013956	0.101064090387082	0.888246536274497	Non-significant
PG(10:0/10:0)	-1.43691	0.000406981225507072	0.00216302984667647	1.17589617728455	Significant Down
7,8-Didehydroisorenieratene	-1.01302	0.000115587620626253	0.000839839167588217	1.49446697886938	Significant Down
PG(20:5(5Z,8Z,11Z,14Z,17Z)/0:0)	-1.32295	2.39033326624851e-05	0.000272553456856208	1.3883473799268	Significant Down
Calactin	-0.701021	0.0108983481807908	0.0259033203137637	0.983973039233815	Non-significant
Drimianin D	-0.733557	0.000300250677528789	0.0017033515839331	1.23275913828848	Significant Down
PKHdiA-PA	-0.575884	0.000142147471666932	0.000977157469902023	1.39049623506159	Significant Down
2-O-(beta-D-galactopyranosyl-(1->6)-beta-D-galactopyranosyl) 2S,3R-dihydroxytridecanoic acid	-0.711008	7.29023641891673e-05	0.000624566523053463	1.40230939497868	Significant Down
alpha-N-(3-hydroxy-13-methyl-tetradecanoyl)-ornithine	-0.543679	0.00143218661198047	0.00570885496719991	1.29166734826444	Significant Down
PA(17:0/0:0)	-0.73142	0.00662972929886518	0.0178241902461293	0.85043814479222	Non-significant
Pinnasterol	-0.878134	0.00170912590502535	0.00649694218201688	1.13305649041686	Significant Down
6'-O-Linoleylsucrose	-0.737408	0.0110903478295828	0.0261266349194778	0.933281650501464	Non-significant
13,14-dihydroxy-docosanoic acid	0.488372213323041	0.0672577331731489	0.103222463837359	0.681653615956431	Non-significant
PE(22:4(7Z,10Z,13Z,16Z)/0:0)	-0.449051	0.000576947286493466	0.00281844887189149	1.29752524582008	Significant Down
7-Hydroxyoctanoic acid	0.683912800127569	0.117369593623723	0.158585153041875	0.621061661796528	Non-significant
Norselic acid A	-2.34843	2.1813998008311e-13	8.34748990451368e-11	2.25071917747875	Significant Down
FMC-6(d18:1/24:0(2-OH))	-0.426046	0.396070022423758	0.433862963494728	0.512199657617851	Non-significant
Strophanthidin	-0.76373	0.00650449449674881	0.0176855398753172	0.943940346805853	Non-significant
1-gondyl glycerone-3-phosphate	0.462716867981961	0.291779440426852	0.331318296350175	0.580400804682821	Non-significant
Gallicynoic acid E	-0.56889	0.105597178276798	0.146762179977922	0.770056931619511	Non-significant
2-hydroxy-pentadecanoic acid	-0.656233	0.000853336573799126	0.00378235670548802	1.27337728185122	Significant Down
Traumatic acid	0.501618960374619	0.013235121779192	0.0303271852345556	0.962425025125508	Non-significant
PS(18:1(9Z)/0:0)	-0.668412	0.025118309365931	0.048791572169355	0.65191421514359	Non-significant
GM4(d18:1/16:0)	-0.919353	0.0566606865446645	0.0893495441665863	0.487602272880458	Non-significant
3-O-p-Coumaroylquinic acid	0.543025364679448	0.26702382112123	0.308393708900576	0.654731422383845	Non-significant
4-Chlorotestosterone	-0.441208	0.132042014446576	0.174194827853997	0.787403445226441	Non-significant
6-Bromo-5E,9Z,13Z,24Z-heptacosatetraenoic acid	-0.569353	0.0768707368061779	0.114607280329211	0.711518137698799	Non-significant
PKOHA-PA	-1.33921	0.00291575253798595	0.00971711160703686	0.924032907971565	Non-significant
(4E,6E,d14:2) sphingosine	-0.556224	0.00120824165712634	0.0049715463167779	1.02954699882165	Significant Down
Ascorbyl stearate	-0.740285	0.0364622351048503	0.064796665480446	0.518746292290393	Non-significant
1,3-(8R,9R-epoxy-octadec-13Z,15Z-dien-4,6-diynoyl)-2-(oleoyl)-sn-glycerol	-0.719011	0.0478079591585937	0.0789691181497345	0.483620514526415	Non-significant
2'-O-cis-coumaroylgardoside	-0.55583	0.181460152586241	0.224017662062583	0.493381795339027	Non-significant
PC(22:5(4Z,7Z,10Z,13Z,16Z)/0:0)	-0.869557	0.000194347485629431	0.00123062699507134	1.31508437019099	Significant Down
2,15,16-trihydroxy palmitic acid	0.633141770218515	0.00886705102151468	0.0224215298958125	0.957767670626278	Non-significant
(22E)-(25R)-26,26,26-trifluoro-1alpha,25-dihydroxy-22,23-didehydrovitamin D3	-1.32162	1.03769632326212e-08	6.55265827686452e-07	1.90154343766018	Significant Down
PHDdiA-PA	-1.22788	0.003522702637253	0.0112023895500456	1.00377488499589	Significant Down
5-Methoxytryptophan	-0.620753	0.000303265585678592	0.0017066122174462	1.17172725333473	Significant Down
8,11,14-Eicosatrienoic acid	-1.13726	0.000841384675836876	0.00374383568938269	1.10871220053338	Significant Down
Dicyclomine	-0.0217795	0.95952343061293	0.960359981119132	0.876167996307204	Non-significant
Loperamide	-1.05887	3.71836205845489e-07	1.09453324182211e-05	1.62268280328279	Significant Down
PS(19:0/0:0)	-0.912359	1.21026725288658e-09	1.15782233859483e-07	1.89119150058686	Significant Down
PI(13:0/0:0)	-0.462428	0.000421132928294228	0.00222792904000817	1.32152689238121	Significant Down
TG(18:3(9Z,12Z,15Z)/18:3(9Z,12Z,15Z)/20:1(11Z))[iso3]	-1.02462	0.0279488396938413	0.0529459867467488	0.48455558905864	Non-significant
N-palmitoyl alanine	-0.633264	0.108421075090712	0.149241479861077	0.700063117875708	Non-significant
PI(18:4(6Z,9Z,12Z,15Z)/22:6(4Z,7Z,10Z,13Z,16Z,19Z))	-0.190236	0.495335874182254	0.528481025614523	0.706908930181806	Non-significant
PC(O-17:0/0:0)	-1.13804	0.17654290070852	0.218867440619202	0.354982040100373	Non-significant
CDP-2,3-bis-O-(geranylgeranyl)-sn-glycerol	0.952751093514933	0.000259923985194515	0.00152241191328216	1.33775951511404	Significant Up
1-heptadecyl glycerone-3-phosphate	-0.721179	0.00025960240061946	0.00152241191328216	1.43873488405843	Significant Down
Cer(m18:1(4E)/16:0)	-0.749157	0.157163119599378	0.197832523355357	0.341512366378405	Non-significant
ZK 159222	-0.879761	0.0422356143277228	0.0720452975456549	0.511100815127879	Non-significant
PG(12:0/12:0)	-0.872819	0.0944000558600197	0.133791684107781	0.653146082549908	Non-significant
Kaempferol 3,7,4'-tri-O-sulfate	-0.696372	0.0172122231499248	0.0365942215294957	0.966760355369747	Non-significant
9-hydroxy-2Z,5E,7Z,11Z,14Z-Eicosapentaenoic acid	-0.567335	0.0455301544059692	0.0765279901289205	0.649096153323798	Non-significant
N-(3-oxo-hexadecanoyl)-homoserine lactone	-0.0437803	0.890726635079388	0.896977348308016	0.794638421534953	Non-significant
Kanamycin	-0.289862	0.465180428334561	0.500494031610193	0.940465576922021	Non-significant
Cer(d15:2(4E,6E)/22:0(2OH))	-0.417275	0.253500895579282	0.295151144143018	0.500308411347857	Non-significant
Neurosporaxanthin beta-D-glucopyranoside	-0.496293	0.217794166929565	0.259904057832787	0.666688007468196	Non-significant
(24R,25S)-25,26-epoxy-1alpha,24-dihydroxy-27-norvitamin D3	-1.24623	6.99434115958921e-07	1.708405032172e-05	1.64620066531247	Significant Down
Verapamil	0.585156969064391	0.000775368469791222	0.00353223414016001	1.25059332930189	Significant Up
Acepromazine	-0.590375	0.181477722751047	0.224017662062583	0.93963287337057	Non-significant
C17 Sphingosine-1-phosphate	-0.527874	0.0768354388078059	0.114607280329211	0.964243080242016	Non-significant
Triamcinolone	0.0358803448470302	0.929621425770388	0.931243801731593	0.938605245050348	Non-significant
Deacetyl-19,20-epoxycytochalasin D	-0.725015	0.025426498437799	0.0493067908895156	0.619631976092514	Non-significant
N-arachidonoyl dopamine	-0.549314	0.00196400003444983	0.00727313561144648	0.962618063952279	Non-significant
Arachidonoyl Serotonin	-0.968787	0.00811700714539359	0.0210821814545517	0.784674550276565	Non-significant
Nicansteroidin A	-0.991006	0.0102410473362976	0.0246472166500412	0.793948896535652	Non-significant
Octadecanedioic acid	-0.479252	0.0788544116944008	0.116505617278214	0.953117157396756	Non-significant
PC(16:1(9Z)/2:0)	-0.663047	0.0743561898743792	0.11187536825136	0.692597812197132	Non-significant
16alpha-Acetoxyasclepin	-1.23408	0.000180989148956024	0.00117838811843455	1.15129214451527	Significant Down
Pyrulic acid	-0.706449	0.00724526373669976	0.0191208339534053	0.880010934117355	Non-significant
PA(19:1(9Z)/0:0)	-0.57396	0.0484640322757707	0.0797087522243335	0.686751898161705	Non-significant
Cuscutic resinoside A	-0.40883	0.287016855672353	0.327856069962052	0.544051302434721	Non-significant
PA(19:0/0:0)	-1.05053	4.14489723788599e-05	0.000396528502424426	1.59775208748408	Significant Down
Heptylic acid	-0.383193	0.170636797862255	0.212039521459217	0.710326951200712	Non-significant
Combretic acid C	-1.01148	0.00013232025481779	0.000927884244053854	1.4412917907712	Significant Down
Primaquine	-0.597557	0.117689257301095	0.158762946394427	0.54518767428969	Non-significant
2,2,9,9-tetramethyl-undecan-1,10-diol	-0.498813	0.00147245568960297	0.00580886299540965	1.16972214854187	Significant Down
2R-methyl-bacteriohopanetetrol	-0.321269	0.607543110981782	0.635209008567473	0.421345479929887	Non-significant

## Sheet: Metabolomics_Cord_serum
Metabolites	logFC	P.Value	adj.P.Val	VIP	significance
Spermidine	0.156406880149433	0.781387360910911	0.824293530675818	0.300325259945599	Non-significant
6,9,12,15,18,21-Tetracosahexaynoic acid	0.784755615895013	0.000250262333463969	0.00103310773194424	1.09046731696069	Significant Up
Rosacyanin B	-0.0645421	0.90492728206248	0.931021992564796	0.472991971602643	Non-significant
Acetaldehyde	-0.386024	0.211692885873996	0.308281622431664	0.534930694792001	Non-significant
Fumaric acid	1.11975744178485	0.0611561361994054	0.122434829785984	0.754478056387102	Non-significant
Chlorate	-0.410012	0.142118081611582	0.2282571760932	0.929030497902101	Non-significant
Sulfurous acid	-0.800369	0.00692934669364461	0.0187599386096232	0.649702428247475	Non-significant
2-Amino-3-phosphonopropionic acid	-0.472841	0.0370624567253788	0.0817337621824579	0.656566218524847	Non-significant
4-Nitrophenyl phosphate	-0.412491	0.201039308421785	0.295785374246485	0.440452662430053	Non-significant
Leucodelphinidin 4-O-[2,4-bisgalloyl-6-(3-galloylgalloyl)-beta-D-glucopyranoside]	0.615808959942764	0.218566780786298	0.315988732280046	0.399283745941154	Non-significant
Acacetin 7-rhamnosyl-(1->2)-glucosyl-(1->2)-glucosyl-(1->2)-glucoside	0.424414707267728	0.294783410017302	0.39108715352893	0.479335403374339	Non-significant
8Z,11Z,14Z,17Z-tricosatetraenoyl-CoA	-0.304095	0.467324569348148	0.549877225477453	0.331826635409543	Non-significant
Hydrochloric acid	-0.40306	0.325576724885072	0.41857792996974	0.330026178961962	Non-significant
3-Methyl-1-butylamine	-2.0747	3.41591007815755e-06	2.21590530394765e-05	1.30185707287491	Significant Down
Sedoheptulose	0.523641115165017	0.00138666254261449	0.00472790402754906	1.10791467917167	Significant Up
1-chloro-4-(6-(penta-1,3-diyn-1-yl)-1,2-dithiin-3-yl)but-3-yn-2-ol	0.299593879015983	0.489219980980957	0.571614925146171	0.258463907324221	Non-significant
PHOOA-PI	-0.459648	0.0255382520959327	0.0586499168823833	0.916033426109182	Non-significant
1,1-Dimethylbiguanide	0.52246516497498	0.278174866696527	0.375029273724468	0.316497829100568	Non-significant
7-Hydroxyoctanoic acid	-1.31923	0.0041357725453971	0.011975758761889	0.910042199044375	Non-significant
4-([2,2'-bithiophen]-5-yl)but-3-yne-1,2-diol	-0.15013	0.477772459017519	0.559548284359322	0.880763670483107	Non-significant
Dalspinin	0.517341998971304	0.131556928846536	0.215805208403431	0.580638039041738	Non-significant
PGF2alpha isopropyl ester	0.358152139524636	0.320180072215893	0.413790287378625	0.596294211298762	Non-significant
Uridine diphosphate glucose	0.48920632260667	0.323462915371786	0.416954132201825	0.411387519822162	Non-significant
Cladosporester C	0.558544203721013	0.000396136367246334	0.00154586027687144	1.00126368429275	Significant Up
3-Hexanone	1.60578735539864	0.0268656825974155	0.0615569195293993	0.786685774710168	Non-significant
3-heptynoic acid	-0.504564	0.0682706762711703	0.131575267517587	0.668059321011033	Non-significant
3,7,11-Trimethyl-6E,10-dodecadien-1-ol	-0.775481	0.073631927970277	0.140378427561654	0.59939204357157	Non-significant
2-Methylbutyroylcarnitine	-0.7826	0.10535237174831	0.184538579299877	0.744271776109731	Non-significant
2-Amino-3-hydroxypropanoic acid	0.331183639525547	0.19904359139193	0.294148739349908	0.690971615505981	Non-significant
Beta-Alanine	-0.659623	0.127102702959771	0.210573134754247	0.614138339081025	Non-significant
1-Deoxy-D-glucitol	-0.651	6.01020296837475e-09	1.07217727953685e-07	1.68729393156431	Significant Down
Homocysteine	0.97997936717247	1.42865496941007e-06	1.04943111355931e-05	1.31303466525395	Significant Up
PA(12:0/0:0)	0.842565795452666	0.0198888780662449	0.0477619932408141	0.594908786130908	Non-significant
Alpinumisoflavone dimethyl ether	0.655690674647124	0.00114568049754741	0.00396032808667773	1.08313277101382	Significant Up
Asperunguissidone B	0.0938455032950524	0.800400659591234	0.839916238373575	0.36129591190041	Non-significant
N-(7-methyloctanoyl)homoserine lactone	0.448609726510368	0.00219130342304043	0.00692756999878922	1.1051730763663	Significant Up
3Z-hexenol	-3.59028	7.89978890695665e-20	7.8918891180497e-17	2.23448299541055	Significant Down
Ovalitenin A	0.67671717779197	0.000150073680779953	0.000675331563509789	0.966426215727754	Non-significant
Dendryphiellic acid A	-0.448761	0.301134441423526	0.396877713696705	0.312633098330383	Non-significant
2,7-dimethyl-6-nonenoic acid	1.80833593072613	0.00156081413058035	0.00518024357624508	0.768672864301682	Non-significant
Deoxyinosine	-0.507303	0.163335960833006	0.254957226362771	0.838446392530293	Non-significant
Hydroxypropionylcarnitine	0.995052185036967	3.1987954733899e-07	3.01471384709105e-06	1.4402590398092	Significant Up
Elephantopinolide F	0.376654089301823	0.00502416973950779	0.0142589362777508	1.28779187714769	Significant Up
4-Hydroxycyclohexylcarboxylic acid	0.59795432374466	1.72383378721628e-06	1.18428806174462e-05	1.54284572927473	Significant Up
Chlorpropamide	-0.410376	0.00497183116252503	0.0141505963856482	1.03706362852952	Significant Down
Anserine	-0.848747	2.05999004463826e-09	4.21694953387446e-08	1.68135855717215	Significant Down
Topiramate	-0.415241	0.00114104002919498	0.00395798260127008	1.17306778537912	Significant Down
Pentoxifylline	0.532026524951936	0.0470752039786178	0.0984117319937899	0.822964043657279	Non-significant
2'-Hydroxy-4',6'-dimethoxychalcone	0.477351714438091	2.95201165013836e-05	0.000155781076821316	1.25499267325619	Significant Up
2-iodo-hexadecanoic acid	-0.148364	0.727090204772121	0.781035607061665	0.216502678475494	Non-significant
Thiethylperazine	-0.385364	0.00514090452818088	0.0145489054494411	1.05276946644602	Significant Down
Dendronesterone E	0.598642650732072	0.291927341324302	0.388329446049238	0.740156733817694	Non-significant
Brianthein X	-0.478399	0.000278808642208484	0.00112597097930719	1.31432432099392	Significant Down
Inosine	-0.484297	0.27726741419338	0.374311009161063	0.406371751160614	Non-significant
Pratensein 7-O-(6''-malonylglucoside)	-0.275554	0.526443142598211	0.606593655658146	0.274914343538994	Non-significant
Scutellarein 7-glucuronide-6-ferulate	-0.0553301	0.876683759273412	0.906305675104988	0.288520141719444	Non-significant
Myricetin 3-sambubioside	-0.549028	0.230777388158972	0.32730348679951	0.347605625164965	Non-significant
5-Hydroxymethyl-4-methyluracil	-0.416991	4.86795981432084e-05	0.000239561175098843	1.50137856350124	Significant Down
4-(1,2-dithiin-3-yl)-2-(prop-1-en-2-yloxy)but-3-yn-1-yl acetate	-0.384422	0.0276564706595741	0.0630794844495766	1.15912296839209	Non-significant
6,8,10-Pentadecatriynoic acid	-0.63546	0.246355941831024	0.341818869290546	0.345471609271794	Non-significant
Quinethazone	-0.516592	0.0220438977446882	0.0521844877889657	0.806066549353107	Non-significant
7-Methylguanosine	-0.298274	0.437286190297237	0.525058778974687	0.254513189780796	Non-significant
(2Z,8Z)-10-Tigloyloxy matricaria ester	-0.425924	3.64158602410189e-05	0.00018560941010601	1.78755478162572	Significant Down
Canangalia E	-0.234568	0.744701325321371	0.791443217017074	0.184232019868518	Non-significant
Hexamethylquercetagetin	-0.203849	0.231274701450745	0.32730348679951	0.788631838363839	Non-significant
Terazosin	-0.500199	0.00144725698561131	0.00485171049874397	1.19368165246512	Significant Down
Methyl 18-bromo-5,6-trans-endomethylene-7,11,15-trimethyl-8E,10Z-octadecadien-17-ynoate	0.400884092266129	0.591154332138584	0.665798396625079	0.322951364220673	Non-significant
Spicoside A	-0.483963	0.362904726778091	0.45545455031572	0.219275585877743	Non-significant
Glycolic acid	-0.492654	0.119223073901096	0.202213668637003	0.568524560151792	Non-significant
Tolfenamic acid	0.643169348871521	0.000979712794407878	0.00343415116355604	1.23428852050401	Significant Up
Formononetin	0.649869872344857	0.0939566056008088	0.169733542486814	0.608334889912968	Non-significant
Mefenamic acid	0.456210285695775	0.0353861327975642	0.0782096165149704	0.693673410112295	Non-significant
Hypoxanthine	-0.222224	0.673650531553393	0.733889728486194	0.182182554989413	Non-significant
2-Keto-n-heptylic acid	-0.150387	0.771616726788271	0.816573209810893	0.0736375666451791	Non-significant
Methyl 3-mercaptobutanoate	-0.233985	0.62221855427497	0.692972503590519	0.250585606840688	Non-significant
Neodulin	-0.686655	0.264946301184608	0.360110686916222	0.357202600259335	Non-significant
Apigenin 7-glucoside-4'-trans-caffeate	0.961176081270137	2.64363544960369e-06	1.72613844062359e-05	1.57598784465043	Significant Up
11-Methyltricosane	1.57440577763167	0.00251055978190708	0.00764649153086942	0.804163288822225	Non-significant
Tarenninoside A	-1.8224	0.0109297218229018	0.0277831860078343	0.831031574399643	Non-significant
Gibberellin A51-catabolite	-0.40142	0.126472288189449	0.21022598319677	0.583899467405178	Non-significant
Cer(d18:0/17:0)	-1.37759	1.60878609665313e-06	1.13835900569396e-05	1.3900148398009	Significant Down
cholesterol sulfate	0.00557744566884982	0.98973664752882	0.993715488322906	0.432260865279126	Non-significant
Volubilinin	-0.530556	0.0984462427671148	0.175498440450919	0.705747416434343	Non-significant
3-n-pentadecyl-4'-methoxyluteolin	0.0608521672393554	0.847546125921484	0.881059916540648	0.473276954189759	Non-significant
Cer(d18:1/18:1(9Z))	0.650426884917825	0.272147481622117	0.367896257294309	0.508730075556433	Non-significant
Petunidin 3-glucoside	-2.5992	0.000119577127203136	0.000550495622469734	1.11528203870245	Significant Down
S-aminomethyldihydrolipoamide	-3.34109	0.00178312496725641	0.00576486033103287	1.08333790668239	Significant Down
Sulfobacin SL3	0.701702478029348	0.0404015609561353	0.0875513218984364	0.765132724809975	Non-significant
Campestanyl-16:0	-0.792689	1.18041975806614e-07	1.29586740473414e-06	1.54761306030281	Significant Down
Cyanidin	0.226464918529517	0.71190949151626	0.769694352840632	0.473918045838927	Non-significant
Carpelastofuran	2.24640406243635	6.70837737432516e-05	0.00032532373771606	1.10920044042121	Significant Up
Pleurostimin 7-glucoside	-0.212349	0.442484338006004	0.528622755554317	0.46426469782161	Non-significant
Diabolic acid	0.14362397407893	0.783518020076121	0.825484988010503	0.402690479908315	Non-significant
Macrocarpal B	0.170725916823932	0.565908569706138	0.643303255109621	0.652039513006113	Non-significant
3-hydroxy-3-methylbutyl-CoA	-2.10925	6.32745825437348e-13	3.16056539805956e-10	1.81562017603922	Significant Down
(2R,3R,23Z,33Z)-3-hydroxy-2-octyldopentaconta-23,33-dienoic acid	-2.24599	3.08749308028623e-09	5.92929542203856e-08	1.62680373325944	Significant Down
Macrocarposide	-1.6242	9.09789642822794e-11	5.0493325176665e-09	1.74790512046031	Significant Down
22Z-Hentriacontenoic acid	-1.0871	1.55393249761799e-06	1.11681911159739e-05	1.4590903883048	Significant Down
10-Nonacosen-2-one	-2.63857	5.36203224880803e-11	3.5292014355011e-09	1.75417713698159	Significant Down
PS(10:0/10:0)	0.306180072776137	0.236019379934645	0.330386111172389	0.749187932296885	Non-significant
2,4,6-Tribromophenol	-1.36318	4.9900199182819e-07	4.29743956755484e-06	1.44188837346982	Significant Down
Xestoaminol B	0.365712555291608	0.108587324200152	0.188004743285879	1.13902000457179	Non-significant
dasc#1	0.502495242148206	0.446121269042263	0.529934777376006	0.247712420513888	Non-significant
Ginkgolide C	-1.16219	7.77548494750976e-07	6.11630666343485e-06	1.49544557689883	Significant Down
6-Hydroxyluteolin 5,6,3',4'-tetramethyl ether 7-cellobioside	0.277229349912776	0.231231429081116	0.32730348679951	0.808791673534304	Non-significant
Sinaticin	-1.15561	1.13153209281775e-11	1.42497037533423e-09	1.83497170928156	Significant Down
2-docosyl-3-hydroxy-pentatriaconta-16Z-enoic acid	-1.08292	3.96840274361204e-11	3.30369528405703e-09	1.8160723346583	Significant Down
1-O-cerotoyl-Cer(d18:1/18:0)	-0.621288	3.06392617175464e-05	0.000160254567831565	1.3901530186224	Significant Down
2-eicosyl-3-hydroxy-38-carboxy-octatriacontanoic acid	-1.2233	1.75074170038922e-05	9.56415514432814e-05	1.39853470526057	Significant Down
(R)-nonacosan-10-ol	-1.18464	1.03409956925308e-10	5.16532734841916e-09	1.77576707481431	Significant Down
cyclohex-1-ene-1-carbonyl-CoA	-1.52778	7.52000617828958e-08	8.75897214480239e-07	1.54920266184107	Significant Down
3-ketotetradecanoyl-CoA	-0.46214	0.0343631189671994	0.0766266871612326	0.995615181662983	Non-significant
Chrysoeriol 7-(2'''-feruloylglucuronosyl)-(1->2)-glucuronide	-1.67662	2.31136049606336e-12	4.6180982711346e-10	1.81091025319942	Significant Down
2-docosyl-3-hydroxy-tritriaconta-16Z-enoic acid	-1.52083	1.77823761723172e-10	7.91170323069942e-09	1.75510531235584	Significant Down
Kaempferol 3-(6'''-rhamnosyl-2'''-(6-malyl-glucosyl)-glucoside)	-1.73849	1.24082618243369e-10	5.90278741072024e-09	1.78251653524893	Significant Down
Octanoyl-CoA	-1.71486	5.65237467147323e-11	3.5292014355011e-09	1.79663341865191	Significant Down
Kaempferol 3-(2''-feruloylglucosyl)-(1->2)-(6''-malonylglucoside)	-1.22925	5.26690681792338e-11	3.5292014355011e-09	1.80762431137058	Significant Down
Isoorientin 4'-O-glucoside-2''-(4-glucosylcaffeate)	-0.882013	2.4130025751968e-07	2.3867223491303e-06	1.61085474669703	Significant Down
5alpha,6beta-dihydroxycholestanol	0.309058314416969	0.0254482213710366	0.0585778183172018	1.03148266358796	Non-significant
Sulfasalazine	-2.32111	1.24819062024016e-09	3.26482999612199e-08	1.69873600115665	Significant Down
1-O-pentacosanoyl-Cer(d18:1/16:0)	-1.30845	4.93317657777699e-10	1.76008692899972e-08	1.71191190372335	Significant Down
3-O-alpha-L-rhamnopyranosyl-3-hydroxyoctanoyl-3-hydroxydecanoic acid	0.246189971397973	0.439720271808605	0.52734760088451	0.439878076001114	Non-significant
FADH	-2.2282	1.42639677210633e-11	1.42497037533423e-09	1.81713038741317	Significant Down
GlcCer(d18:1/26:0)	-0.980396	3.51152226709762e-10	1.34923490185789e-08	1.99525083029738	Significant Down
(S)-3-hydroxyhexanoyl-CoA	-2.06862	1.04066325739995e-08	1.70429933465991e-07	1.66944227197822	Significant Down
PC(21:4(6Z,9Z,12Z,15Z)/0:0)	-0.361111	0.114404538903062	0.195367751049845	0.916602047808289	Non-significant
N-(2-fluoro-ethyl)-eicosanoyl amine	-1.1046	9.36240120897406e-06	5.43781326032854e-05	1.37322018024683	Significant Down
5alpha-poriferastane	-2.59913	8.7156503366094e-07	6.74956177230449e-06	1.43024371192281	Significant Down
Procaine	-0.124611	0.638732550509925	0.703521298742464	0.472918020658705	Non-significant
Cer(d18:0/24:0)	-0.660897	0.00727158532918095	0.0196332803887886	1.0230465466974	Significant Down
Luteolin 7,4'-diglucuronide-3'-glucoside	-2.13182	3.80841825465413e-09	7.04557377111014e-08	1.69328730540261	Significant Down
CoA(18:2(6Z,9Z))	-0.861801	0.000406129397501154	0.00157868975915818	1.18912227531584	Significant Down
2-Norastaxanthin	-1.33347	3.14539233123495e-05	0.00016281072222299	1.33334950079039	Significant Down
asialo-GM2(d18:1/22:0)	-1.31538	1.27140614374051e-06	9.40840546367977e-06	1.44933934422379	Significant Down
PA(22:0/0:0)	0.501340358656097	0.33521278656786	0.42823219153618	0.823954077661554	Non-significant
Moracin P	-0.580585	0.000647296578930147	0.00239499734204154	1.09300255046444	Significant Down
7Z,11Z-Heptacosadiene	-1.45942	1.75199238379585e-05	9.56415514432814e-05	1.32100270352168	Significant Down
Kaempferol 7-methyl ether 3-[3-hydroxy-3-methylglutaryl-(1->6)]-[apiosyl-(1->2)-galactoside]	-1.98009	1.20605671419227e-08	1.8825791523095e-07	1.5542041983632	Significant Down
Kaempferol 3-rhamnosyl-(1->3)(4'''-acetylrhamnosyl)(1->6)-galactoside	-1.52114	9.39153700867862e-10	3.00201042081678e-08	1.73899148525713	Significant Down
Azithromycin	-0.552159	1.97076468962933e-07	2.00897339279562e-06	1.59134093798989	Significant Down
2-Methylhexanoyl-CoA	-1.75871	1.82151325631718e-10	7.91170323069942e-09	1.77489	Significant Down
Cer(d18:1/35:0)	-2.30171	1.92877646382017e-10	8.02853203065148e-09	1.75042525491017	Significant Down
2-eicosyl-3-hydroxy-pentatriaconta-16Z-enoic acid	-1.87187	1.28113901649924e-11	1.42497037533423e-09	1.8346103253208	Significant Down
Gladiolin	-0.596812	1.09315418745396e-09	3.24780112361017e-08	1.77946496799978	Significant Down
11-Methylheptacosane	-1.96758	1.20509984710336e-12	3.21548518441186e-10	1.83286629070964	Significant Down
decanoyl-CoA	-1.14477	1.68761699750463e-09	3.92076600117937e-08	1.69663876299398	Significant Down
PE(22:6(4Z,7Z,10Z,13Z,16Z,19Z)/22:4(7Z,10Z,13Z,16Z))	-0.516528	1.18917261874989e-09	3.24780112361017e-08	1.83379179306259	Significant Down
Oreacerebroside C	-0.529691	1.58048660645867e-06	1.12779008560872e-05	1.54014028342681	Significant Down
(S)-3-hydroxylauroyl-CoA	-1.18986	0.00352164944994113	0.0103566468707011	0.93879282524728	Non-significant
Formononetin 7-O-(6''-acetylglucoside)	-0.963201	0.00180158689900183	0.00578108754507228	0.954638083286544	Non-significant
Cerotic acid(d3)	-1.88756	3.14567224592636e-09	5.92929542203856e-08	1.6679918353486	Significant Down
2-(9R-(15Z-docosenoyloxy)-3-methyl-2Z-decenoyloxy)-ethanesulfonic acid	-0.84461	0.00218862346760854	0.00692756999878922	0.941347693847267	Non-significant
PG(13:0/17:1(9Z))	-0.633721	0.0546185380620473	0.112040902513317	0.761630448946403	Non-significant
Cefotetan	-0.697687	0.0151758183223219	0.0373414839999989	0.802921175754652	Non-significant
6-Phosphogluconic acid	-0.560617	0.0428645357253983	0.0922880844605019	0.574681900214795	Non-significant
Aspergillusether E	0.272350251548729	0.209994952761514	0.306703154691159	0.883335161065389	Non-significant
PA(15:0/22:2(13Z,16Z))	-0.718022	2.21443416127963e-06	1.48471122625393e-05	1.29717935580673	Significant Down
Plastochromenol-8	-0.549189	5.88951253087389e-07	4.94422102381766e-06	1.40156	Significant Down
1alpha-fluoro-25-hydroxy-16,17,23,23,24,24-hexadehydrovitamin D3	-0.496632	2.46238043145688e-07	2.41168436375042e-06	1.52208645792953	Significant Down
Myxoquinone-825	-0.534003	3.32099381699918e-07	3.10062880671232e-06	1.50452546150107	Significant Down
DG(18:1(9Z)/20:0/0:0)[iso2]	-1.33657	1.2588605102973e-05	7.14546391924436e-05	1.33237	Significant Down
Permethrin	0.338230357562014	0.080942354302254	0.151142826070938	0.747167975397418	Non-significant
4-Hydroxytamoxifen	-0.589547	0.112168658096518	0.193200843859347	0.761554662402867	Non-significant
Indomethacin	0.764474984872107	0.00543740960496206	0.015215608390356	1.10570133281411	Significant Up
Amorphigenin O-vicianoside	0.745571676229908	0.00281415243608383	0.0084424573082515	1.06925261707363	Significant Up
PC(P-18:0/17:2(9Z,12Z))	-0.481028	0.00121796855694967	0.00419569168411283	1.26042216994665	Significant Down
cortisol 21-sulfate	-1.19072	2.06874472129547e-08	2.99518257474517e-07	1.58596073621986	Significant Down
Kaempferol 3-(2''-p-coumaryl-rhamnoside)-7-rhamnoside	0.56823759117073	2.96280326286788e-05	0.000155781076821316	1.4539330363671	Significant Up
Monodemalonylmonardaein	0.692788817489807	0.000313546858652052	0.00124794148124861	1.25065044849426	Significant Up
Aspergillusether C	0.946905946920818	0.000811901642633399	0.00291758899636966	1.04470036636345	Significant Up
3-Ketohexanoyl-CoA	-0.630902	0.00255465067588231	0.00775713077570344	1.00047979212467	Significant Down
PC(23:1(9Z)/23:1(9Z))	-0.890171	5.6424586019578e-10	1.94372970460546e-08	1.93199954140387	Significant Down
Ketorolac	0.0637319031152416	0.891655950875398	0.918313706107755	0.890795690737908	Non-significant
18Z-Heptacosen-10-one	0.240530379800632	0.0658092028984913	0.129175490453678	1.35466007448618	Non-significant
24,24-Difluoro-1,25,26-trihydroxyvitamin D3	0.491477729585944	0.00180550481888143	0.00578108754507228	1.31846564365115	Significant Up
FAD	0.461506640201175	0.000196214232398414	0.000837683838316308	1.38821022855246	Significant Up
Rubraflavone D	1.04690072132521	2.77826683862077e-05	0.000147632370839476	1.20310102675563	Significant Up
Ginsenoside Rh1	-0.471388	6.08283702963584e-07	5.06396182717183e-06	1.64074931795766	Significant Down
all-trans-7-hydroxyhexadeca-2,4,8,10-tetraenoic acid	0.238937081912637	0.550993489253915	0.631966126021425	0.607102559338325	Non-significant
9,10,12,13-tetrabromo-stearic acid	-0.597739	0.120698718287041	0.202993298937296	0.691608760083641	Non-significant
IC202A	-0.561605	0.00582553445314802	0.0161210773371049	0.930424473072273	Non-significant
Propionyl-CoA	-0.815229	8.0405082399893e-07	6.27536541542915e-06	1.45321467264901	Significant Down
Methotrexate	0.345802253910145	0.231795940128415	0.32730348679951	0.333846515707929	Non-significant
PI(P-16:0/12:0)	-0.5744	4.44706161408172e-08	5.84554546377321e-07	1.70951592535428	Significant Down
PA(O-16:0/18:3(9Z,12Z,15Z))	0.385246722819703	0.199627754194865	0.294576257667164	0.481336092996269	Non-significant
PIM2(17:0/18:0)	-0.760017	6.27520052319674e-08	7.93534850971334e-07	1.63397486263953	Significant Down
8-Hydroxytricetin 7-glucuronide	-0.82566	1.14942410618694e-09	3.24780112361017e-08	1.71204319874058	Significant Down
Amiodarone	-0.724756	2.7530247163688e-09	5.39268959147536e-08	1.74702016911532	Significant Down
NADPH	-0.827423	1.43481209034895e-08	2.13936907202776e-07	1.65341787498155	Significant Down
Hydratopyrrhoxanthinol	-0.795065	1.63887746467608e-07	1.70545686167855e-06	1.60555489119138	Significant Down
PG(12:0/15:0)	-0.623428	1.15188526768269e-08	1.82656092446826e-07	1.72431020884177	Significant Down
PS(O-16:0/14:1(9Z))	-0.580159	1.99504650615201e-09	4.21694953387446e-08	1.78541708819128	Significant Down
Luteolin 7-sulfate	-0.552116	1.28811646698517e-09	3.26482999612199e-08	1.8066873444488	Significant Down
TG(12:0/13:0/20:5(5Z,8Z,11Z,14Z,17Z))[iso6]	-1.50216	0.000537919765640421	0.00202023250328865	1.09449592367724	Significant Down
Luteolin 7-methylglucuronide	-0.622148	2.06890943248611e-07	2.08771770005416e-06	1.56492900626479	Significant Down
Cer(d18:0/16:0(2OH))	0.707590146590699	0.000134736984653792	0.000614622135475517	1.28860706777284	Significant Up
OHDdiA-PG	-0.483173	9.61604939600971e-10	3.00201042081678e-08	1.88169120795477	Significant Down
6-keto-PGF1alpha	1.34067002566472	0.000199328132734293	0.00084735661532578	1.09609642534355	Significant Up
PC(12:0/17:2(9Z,12Z))	-0.579832	7.08284410296446e-08	8.42352530816844e-07	1.67468259977306	Significant Down
PG(12:0/20:1(11Z))	-0.573539	1.36840492105558e-08	2.07126744868867e-07	1.71515967856135	Significant Down
5-Hydroxypseudobaptigenin 7-O-glucoside	-1.4921	4.58559497429756e-07	4.05399060117103e-06	1.48827900155627	Significant Down
(S)-Laudanosine	-1.12902	1.28748155532006e-12	3.21548518441186e-10	1.8665525454065	Significant Down
PE(O-16:0/12:0)	-0.486538	3.88963432626445e-07	3.50067089363801e-06	1.64465193811884	Significant Down
1,28-Octacosanediol	-0.539126	6.53602578500305e-08	7.9627923892903e-07	1.74667946068906	Significant Down
Vecuronium	0.419337270562517	0.038226481713754	0.0841150996300445	0.850637060292654	Non-significant
N-oleoyl methionine	-0.718021	0.0061676564412433	0.0170206872508344	0.73013978508945	Non-significant
Scutellarein 6,7,4'-trimethyl ether 5-(6'''-acetylglucosyl)(1->3)-galactoside	0.463651063944768	0.0444004766419425	0.0943746301389374	0.933388327362286	Non-significant
Fluoxymesterone	0.639306971261195	0.05496462438119	0.11228969275421	0.631241428977508	Non-significant
Macrolactin O	0.374272351660922	0.150830095417769	0.239935135863616	0.913828009052831	Non-significant
N-(7alpha-Hydroxy-3-oxochol-4-en-24-oyl)-taurine	0.468937373142374	0.150108090849336	0.239167436616406	0.632253738712902	Non-significant
TG(17:2(9Z,12Z)/18:3(9Z,12Z,15Z)/18:3(9Z,12Z,15Z))[iso3]	0.349660438051259	0.256013997264943	0.351315911081975	0.567003557677522	Non-significant
SQMG(16:0/0:0)	0.826844768485228	0.244708910082061	0.340005843076466	0.5176317186746	Non-significant
Estrone	1.23119230533653	0.0562443751850922	0.114203517906315	0.637137365415685	Non-significant
Fucoxanthinol 3-myristate 3'-palmitate	-0.564228	0.161074594131755	0.253806813150825	0.501530328150498	Non-significant
GM4(d18:1/22:0)	-0.802991	0.0473884693440821	0.0986272518223708	0.587408741008869	Non-significant
CerP(d18:0/16:0)	-0.445882	2.98161426621016e-08	4.19525725625908e-07	1.92779436329742	Significant Down
PI(19:0/21:0)	0.53527049620441	3.41849124308298e-05	0.000176034677929892	1.24871980542534	Significant Up
(E,E)-piperonyl-CoA	1.42496931713842	1.14923337238077e-06	8.56779208215213e-06	1.4001130631044	Significant Up
DIDS	-0.529527	0.151742876579971	0.240620847148239	0.54559156379172	Non-significant
PG(P-16:0/15:1(9Z))	0.923732450158924	0.000195191428409119	0.000836893720947254	1.0905551111854	Significant Up
TG(17:0/20:5(5Z,8Z,11Z,14Z,17Z)/22:3(10Z,13Z,16Z))[iso6]	0.522902016729627	0.00172120127029073	0.00560091227693953	1.03668532692515	Significant Up
Hexachlorophene	-1.66446	1.93897001709457e-05	0.000104704380923107	1.31656192304043	Significant Down
Quercetin 3-(2'''-galloylglucosyl)-(1->2)-alpha-L-arabinofuranoside	0.773255083957099	4.02883213595352e-05	0.000201510323334886	1.25147045154054	Significant Up
Isorhamnetin 3-O-beta-D-2'',3'',4''-triacetylglucopyranoside	0.772204148592355	7.25266370796217e-05	0.000346670384892546	1.11421374847299	Significant Up
Chlorpyrifos	0.459994175078119	0.0100025199074454	0.0258204583657312	1.00292701145399	Significant Up
1alpha-hydroxy-2beta-(5-hydroxypentoxy)vitamin D3	-0.430693	2.25891163678651e-08	3.22378960735675e-07	2.04692	Significant Down
7-O-Methyltectorigenin 4'-O-gentiobioside	0.717722373824648	0.000527024430132756	0.00198678266302877	1.07514615262059	Significant Up
Kaempferol 3-(2''-(E)-p-coumaroyl-alpha-L-arabinofuranoside)-7-rhamnoside	0.482127044539011	0.0327596738804931	0.0737092662311094	0.876370206391095	Non-significant
DAT(18:0/24:0(2Me[S],3OH[S],4Me[S],6Me[S]))	-0.726606	1.67331698029971e-09	3.92076600117937e-08	1.99021325673763	Significant Down
PC(12:0/15:1(9Z))	0.978988836083384	0.00660486336444125	0.0180280286914667	0.758339251395041	Non-significant
PC(O-22:0/22:3(10Z,13Z,16Z))	-0.748528	6.50924493906745e-06	3.94105193583539e-05	1.40014810887574	Significant Down
1,2,3-tricaprinoyl-glycerol	-0.546356	0.0225311000140225	0.0530862474386991	0.69007877577639	Non-significant
Herbacetin 8-acetate	0.53676472689596	0.000232908490003815	0.000973537997965735	1.16460067043791	Significant Up
Limocitrin	0.879037678203811	4.63574723632459e-06	2.93108322094194e-05	1.38192541020559	Significant Up
10S,11R-epoxy-punaglandin 3	-0.623698	0.000468636238403079	0.00178689924490334	1.07750764464357	Significant Down
2'''-O-Rhamnosyl-2''-O-glucosylcytisoside	0.514828116044177	0.0088040262893766	0.0231571642993232	0.861773497031216	Non-significant
PI(15:1(9Z)/22:4(7Z,10Z,13Z,16Z))	1.56583291953835	0.000660705033542596	0.00243558792807769	1.16670831652988	Significant Up
PG(O-20:0/21:0)	0.687275924659498	5.87158459665607e-06	3.62081050127124e-05	1.30689684447356	Significant Up
C17 sphingosine-1-phosphocholine	0.68887830745142	4.85820997766505e-07	4.22030588494555e-06	1.43704988033549	Significant Up
TG(17:1(9Z)/18:0/18:0)[iso3]	0.553537259970807	0.000973244002487619	0.00342348858621525	1.13040015374935	Significant Up
Nonaflavuxanthin	0.439475622358565	0.102955163599752	0.181397193009087	0.557980130427947	Non-significant
Colocynthenin F	0.11036503391678	0.755712647823573	0.801440483201433	0.615371338737883	Non-significant
PS(16:1(9Z)/22:6(4Z,7Z,10Z,13Z,16Z,19Z))	-0.543483	2.35605267275028e-09	4.70739324015505e-08	1.77959757970799	Significant Down
Tricetin 7,3'-disulfate	-0.590444	0.281692704539011	0.378749679454202	0.614008361424528	Non-significant
14-chlorotetracosane-1,15-disulfate	1.16510513179388	0.0807546652841745	0.151074738986686	0.514794004612328	Non-significant
Turonicin A	0.456950286434047	0.00353003342636006	0.0103566468707011	1.02843764056107	Significant Up
1-palmitoleyl glycerone-3-phosphate	-0.451558	0.243310440106631	0.33853360677789	0.40930185259196	Non-significant
TG(17:2(9Z,12Z)/17:2(9Z,12Z)/18:1(9Z))[iso3]	-0.966981	0.154103742542186	0.243977240569959	0.540183656376904	Non-significant
Catacerebroside A	0.42970383881669	0.296566697952722	0.392102457480529	0.869807600202094	Non-significant
PI(12:0/22:2(13Z,16Z))	-0.478289	6.84178404854047e-05	0.000330190447559997	1.24380419251262	Significant Down
1,3-Dicaffeoylquinic acid	0.416615767451565	0.0313701419155634	0.0710629745434192	0.906691873558659	Non-significant
16-epi-pretoxin	-0.207229	0.576272674685577	0.651977805221848	0.581946768452772	Non-significant
PC(18:0/24:1(15Z))	-1.15971	0.0805035624998316	0.151074738986686	0.554960882215504	Non-significant
PG(O-16:0/20:5(5Z,8Z,11Z,14Z,17Z))	0.881581221446988	0.233887265274335	0.328797494721048	0.680618922333007	Non-significant
Lauroyl diethanolamide	-0.0166989	0.976983994054203	0.984870847689353	0.113202769112411	Non-significant
Herbacetin 7-methyl ether 3-(2''-(E)-feruloylglucoside)	0.842583081226368	0.00148330842151101	0.00493941704363166	1.06002213012967	Significant Up
Floionic acid	-0.630896	9.11564854023168e-06	5.3254578313985e-05	1.41722168099298	Significant Down
Halistanol sulfonic acid C	0.320411064628634	0.390058286855872	0.479886980996325	0.831444036008582	Non-significant
PG(16:0/0:0)	-1.01877	2.49309303391051e-07	2.41805819502583e-06	1.45739002277664	Significant Down
18:2-Glc-cholesterol	-1.21999	0.0806382561018956	0.151074738986686	0.649208408923871	Non-significant
Thiamine monophosphate	0.727075841773339	0.00142701618308567	0.00479996352492453	1.11904530864417	Significant Up
Bisdemalonylsalviadelphin	-0.251614	0.443429298452971	0.528622755554317	0.936493927507527	Non-significant
PI-Cer(t18:0/22:0)	0.76904211399493	3.95999983601439e-05	0.000199799991726181	1.22235	Significant Up
N-(20-hydroxybehenoyl)-5-hydroxytryptamine	-0.481093	5.49533597408479e-11	3.5292014355011e-09	2.07285543901765	Significant Down
TG(12:0/12:0/22:6(4Z,7Z,10Z,13Z,16Z,19Z))[iso3]	-0.762642	0.0246476459641504	0.0569976812920977	0.755159154902183	Non-significant
lanosteryl oleate	-0.618863	0.0183413533938301	0.0444733301952336	0.762504858031275	Non-significant
Solenolide C	1.58812	3.09863987898112e-05	0.000161226106203236	1.27187444474481	Significant Up
Am-PE(18:0/22:4(7Z,10Z,13Z,16Z))	0.784790583869472	0.00302697178847262	0.00899983576394091	0.868197465418522	Non-significant
(3S)-citramalyl-CoA	0.746428778962983	1.73079136150865e-06	1.18428806174462e-05	1.43180453451058	Significant Up
Acacetin 7-(2G-rhamnosyl)-rutinoside	-0.180706	0.550429232911107	0.631966126021425	0.976155055928622	Non-significant
Iopromide	-0.531553	0.101859773206556	0.179784299352207	1.09299861934231	Non-significant
N-behenoyl-O-phosphocholineserine	0.605517339175816	0.00537087136966864	0.0150716306131994	0.961102394956398	Non-significant
TG(17:2(9Z,12Z)/17:2(9Z,12Z)/20:0)[iso3]	-1.85661	0.00348020049436135	0.0102861547155828	0.978756094397932	Non-significant
Linolipin C	-0.797253	3.75501910751862e-08	5.06927579515014e-07	1.4995665856071	Significant Down
Myxoquinone-861	-0.490551	0.000372767248417473	0.00146612000460258	1.07103443631805	Significant Down
Mactraxanthin 3-stearidonate 3'-palmitate	-0.999281	3.08091162415646e-08	4.24550984645338e-07	1.75191616526252	Significant Down
1-O-(alpha-D-galactopyranosyl)-N-tetracosanyl-2-aminononane-1,3,4-triol	-0.673216	0.00016923861049657	0.000744798995092834	1.52115728087029	Significant Down
Ecdysone 22-oleate	-0.378221	0.0658161407817038	0.129175490453678	0.935262525268205	Non-significant
TG(18:0(11S-acetoxy)/2:0/2:0)	-0.328021	0.350355591803338	0.443606129545672	0.89615826890682	Non-significant
Cyathsterone D	-0.0967579	0.728428834272601	0.781436194913061	0.412608312012759	Non-significant
DG(22:3(10Z,13Z,16Z)/22:4(7Z,10Z,13Z,16Z)/0:0)[iso2]	0.511237839594944	0.0674903113689336	0.130918099140902	0.684625392023115	Non-significant
Delphinidin 3-rutinoside	0.589041146739958	0.00162601457562896	0.00534338342451752	0.994521875393249	Non-significant
PC(36:5(18Z,21Z,24Z,27Z,30Z)/20:4(5Z,8Z,11Z,14Z))	0.555627832886121	0.0617541316548128	0.123384755046316	0.929915175780411	Non-significant
DAT(18:0/23:0(2Me[S],4Me[S]))	-0.868224	0.000216588293833148	0.000912960782866308	1.18736065256609	Significant Down
11Z-Nonacosene	-0.668741	0.00883171130935148	0.0231571642993232	1.13464161692791	Significant Down
Thuwalallene A	-0.70085	0.162675380981423	0.254722109091601	0.474627324570493	Non-significant
PG(20:0/22:4(7Z,10Z,13Z,16Z))	0.516693557329873	1.2174991314366e-05	6.95018075602949e-05	1.3585046802444	Significant Up
22:1-Glc-cholesterol	0.508852919274392	7.87808843749384e-05	0.000372995751140111	1.15269131768899	Significant Up
PS(15:1(9Z)/22:6(4Z,7Z,10Z,13Z,16Z,19Z))	-0.842139	3.53258505885653e-07	3.20822952163425e-06	1.54389242727868	Significant Down
Avermectin B1b	-0.510909	7.54025630083089e-08	8.75897214480239e-07	1.73738162269106	Significant Down
Delphin	0.778107146041147	0.000523430921075915	0.00198071018998045	1.07164344768921	Significant Up
Deoxyadenosine triphosphate	-0.653579	0.00224347824262021	0.00703931695989836	1.00324435433535	Significant Down
Metrizamide	-0.321444	0.382833400445089	0.475093872105147	1.02348977658008	Non-significant
DAT(16:0/21:0(2Me[S],3OH[S],4Me[S],6Me[S]))	0.00980372366303643	0.955019232919383	0.97056379825683	1.35628069736126	Non-significant
PC(22:0/26:0)	-0.144801	0.860026664526096	0.891251699026525	0.152621342069023	Non-significant
Malonyl-CoA semialdehyde	1.35835411645908	1.87731261513003e-06	1.27580632824143e-05	1.41300727820994	Significant Up
DNDS	-0.454891	0.162216851935434	0.254402880821819	0.607213703051079	Non-significant
CL(1'-[18:2(9Z,12Z)/18:2(9Z,12Z)],3'-[18:2(9Z,12Z)/0:0])	-1.31494	0.000183941994648979	0.000795489405430002	1.15973928841444	Significant Down
DG(O-16:0/18:1(9Z))	-0.586266	0.128577265166182	0.212090338988321	0.685193550636864	Non-significant
Dihydroisopentenyldehydrorhodopin	-1.0402	0.0142898018422198	0.0355112239810386	0.656926048352233	Non-significant
Aplidic acid C	-0.645033	0.00968919775265666	0.0252070535283959	0.808719774581977	Non-significant
Mycalin B	-0.598272	0.0122657612787013	0.0307876771794539	0.732824356582901	Non-significant
Quercetin 3-(6''-malonylneohesperidoside)	0.892277953775489	0.0219173227022954	0.0521319175704598	0.511956604607664	Non-significant
PC(20:3(8Z,11Z,14Z)/22:6(4Z,7Z,10Z,13Z,16Z,19Z))	0.486242027257441	1.64087784604535e-06	1.13835900569396e-05	1.44926202880972	Significant Up
3S-Hydroxytetradecanoyl-CoA	-1.16718	0.00492738629115753	0.0140641682996182	0.913674861565221	Non-significant
Dehydrorotenone	-0.349381	0.215193548978129	0.312303851736333	1.02144720676592	Non-significant
TG(21:0/22:5(7Z,10Z,13Z,16Z,19Z)/22:6(4Z,7Z,10Z,13Z,16Z,19Z))[iso6]	-1.0579	1.34618871344148e-05	7.55529508274176e-05	1.29732802330545	Significant Down
Stelleracin E	-0.502956	0.0562240100828424	0.114203517906315	0.769386848581226	Non-significant
PG(P-20:0/22:6(4Z,7Z,10Z,13Z,16Z,19Z))	-0.583537	4.80950667583133e-07	4.21464663961009e-06	1.52983170157245	Significant Down
PC(36:0/16:0)	1.01289605612802	0.0644431195085794	0.12757300118541	0.944830258624104	Non-significant
MIPC(d18:0/22:0)	-1.75229	0.00527199540357898	0.0148358405864096	0.808538791917245	Non-significant
icas#22	0.715671058313397	0.309183076916286	0.404367930819842	0.467777869348742	Non-significant
11,12-Dimethoxydihydrokawain	0.524997898412348	0.203461671887854	0.298909132670539	0.636557753666941	Non-significant
Dimerostatin	0.631300078766157	0.00357413004579197	0.010440221975866	1.07738426136103	Significant Up
DG(21:0/22:4(7Z,10Z,13Z,16Z)/0:0)[iso2]	0.366612257408908	0.0440212338029906	0.0937680438575429	1.20479248853362	Non-significant
TG(17:2(9Z,12Z)/17:2(9Z,12Z)/20:4(5Z,8Z,11Z,14Z))[iso3]	0.616795694294829	0.00226892899007735	0.00703931695989836	1.0634201372715	Significant Up
1-O-[(6'-O-tetradecanoyl)-a-D-glucopyranosyl]-(2-tetradecanoyloxy)-eicosan-1-ol	0.561262019159864	0.228996989659357	0.326398873721833	0.539763054309821	Non-significant
TG(13:0/18:4(6Z,9Z,12Z,15Z)/18:4(6Z,9Z,12Z,15Z))[iso3]	0.84324163548484	0.00663240539754069	0.0180538773627879	1.15300034660596	Significant Up
DGDG(18:3(9Z,12Z,15Z)/14:0)	-0.637071	0.0145183098477852	0.0359670533331394	0.889302635095809	Non-significant
Clozapine	0.51710994968196	0.00171247892717223	0.00559074002694464	1.09752191221805	Significant Up
2beta-Acetoxy-14-deoxy-15beta,16beta-epoxymelianthusigenin	1.1272334055983	2.10394036433593e-06	1.42015974592675e-05	1.38806471111152	Significant Up
Hexandraside C	-0.856176	0.0337736875606746	0.0756500311056366	0.738400057647975	Non-significant
Medroxyprogesterone	-0.450475	0.000497112929438747	0.00188827306657532	1.21351917221722	Significant Down
PI(O-16:0/20:1(11Z))	0.704546324689326	7.28027545174801e-07	5.81839614103701e-06	1.49461950107144	Significant Up
2-tetracosyl-3-hydroxy-nonatriaconta-18Z-enoic acid	-0.390872	0.231924491216888	0.32730348679951	0.405427026369622	Non-significant
PI(18:0/22:6(4Z,7Z,10Z,13Z,16Z,19Z))	0.654633373693946	0.011137917497558	0.0282405573097981	0.873318544088249	Non-significant
Rifamycin B	0.849793924328822	0.0134550387176083	0.0336881796463426	0.850546658658368	Non-significant
D-Pantethine	0.283050519662314	0.292371074835265	0.388402531596316	0.807587780811438	Non-significant
Isorhamnetin 3-lactoside	0.357567347815696	0.138222437328819	0.224162686512159	0.80281612639264	Non-significant
Epicatechin 3',4'-dimethyl ether	0.242731393846154	0.322140305762334	0.415785743483943	0.769194845472187	Non-significant
PIM2(17:0/16:2(9Z,12Z))	1.20311077994276	0.149640190469125	0.239167436616406	0.499232341000352	Non-significant
Phosphorylcholine	0.264977207354269	0.172433515100776	0.265639981985552	0.814982600163196	Non-significant
10,11-Dihydroxycarbamazepine	0.38790934274937	0.172838827117726	0.265639981985552	0.766252874884242	Non-significant
trans-2-(4-nitrophenyl)-3-phenyloxirane	0.326145433664777	0.1184280247726	0.201206797190182	0.741977236306907	Non-significant
Harmine	0.471857984432807	0.120021478477222	0.202404146940484	0.690875705969841	Non-significant
PE(14:1(9Z)/0:0)	0.755458138039633	0.140300725893709	0.226065201883574	0.67920437424519	Non-significant
16-hydroxy-18-bromo-8E,17E19Z-tricosatrien-4,6-diynoic acid	0.315697158190917	0.168904740994348	0.262419652026988	0.693334598727129	Non-significant
Benastatin D	0.37859772904957	0.142439611538433	0.228406375484582	0.786575488019866	Non-significant
Euchrenone b2	0.36443073904264	0.15005252591535	0.239167436616406	0.720026575102231	Non-significant
Uvarinol	0.540664048932639	0.38735858569624	0.4789247860279	0.502068391676699	Non-significant
N-(3-(15-methyl-hexadecanoyloxy)-13-methyl-tetradecanoyl)-L-serine	0.550644235760911	0.108847006369575	0.188128303396549	0.876099145078958	Non-significant
Acaulesterone	0.34779039294236	0.133050585152881	0.217897597652014	0.776873510384313	Non-significant
Thonningianin B	0.496822843402715	0.106535837272987	0.186065212300199	0.653291616105033	Non-significant
Cladrin 7-O-laminaribioside	0.493020821778643	0.0436601657682321	0.0933972282708005	0.791026354212418	Non-significant
OA-PG	0.402150046082723	0.188225294990767	0.282762510820717	0.641053569057444	Non-significant
Abrusoside B	0.40355962854305	0.351739652474834	0.444794826357417	0.651996944513866	Non-significant
Isorhamnetin 3-rhamnosyl-(1->2)-gentiobiosyl-(1->6)-glucoside	0.495798851374953	0.373076870082925	0.465646174081813	0.69045401894224	Non-significant
clavulone I	-0.175089	0.882411422817485	0.910670466316805	0.404331453400479	Non-significant
5,8,11,14-Octadecatetraynoic acid	0.422360944577926	0.237967301252997	0.332488578953488	0.498450831560095	Non-significant
Kaempferol 3-[2''',3''',5'''-triacetyl-alpha-L-arabinofuranosyl-(1->6)-glucoside	1.25668351277729	8.42964404517367e-06	4.95365553007559e-05	1.22690074792275	Significant Up
(E)-15-methyl-N,N-bis(4-pentanamidobutyl)hexadec-6-enamide	0.00258183802339422	0.997854025406768	0.998998404676279	0.214464525542181	Non-significant
PI-Cer(d18:0/20:0)	-0.490876	4.24870746320787e-05	0.000211167102275854	1.32255305008109	Significant Down
DGDG(18:2(9Z,12Z)/14:0)	-0.751223	0.00488217358699924	0.0140152052109547	0.987792091123221	Non-significant
Quercetin 7,3',4'-trimethyl ether 3-sulfate	0.580870936904023	1.06618261301829e-06	8.06906386670664e-06	1.48414613163754	Significant Up
Quercetin 3-sophoroside-7-glucuronide	1.34369062285275	1.6110094979383e-07	1.69410367204249e-06	1.46639722918168	Significant Up
2-methylcrotonoyl-CoA	0.764526664720387	6.93528268242479e-06	4.17370325285684e-05	1.33854263440754	Significant Up
PIP2[4',5'](8:0/8:0)	0.41491245493146	0.0631080120658459	0.125838131843872	0.867758469438666	Non-significant
PA(6:0/6:0)	1.26827547868631	0.00294832147408893	0.00881848249285881	0.933544239006704	Non-significant
PI(16:0/22:1(11Z))	0.68126344820596	0.00518017232261387	0.0146186218934781	0.926265124361171	Non-significant
PG(P-16:0/22:6(4Z,7Z,10Z,13Z,16Z,19Z))	1.66849327513074	0.000895388026325338	0.00317195971028019	1.36912002236374	Significant Up
P457	2.17296081029017	2.41598260711773e-06	1.5878727792833e-05	1.40325684982688	Significant Up
PC(O-18:1(11Z)/0:0)	0.792993344587274	2.06837364524373e-09	4.21694953387446e-08	1.7414191121348	Significant Up
16:2 Cholesterol ester	0.96103921836873	0.122126995566614	0.204363263938103	0.50842931775398	Non-significant
Neodidymellioic acid B	0.500479651745096	6.27149236414e-07	5.17709469373476e-06	1.50940513788037	Significant Up
Hydroflumethiazide	-0.447845	0.098553178271237	0.175498440450919	0.592966742125524	Non-significant
Tarenninoside D	-1.10067	6.33436304598224e-10	2.10934289431209e-08	1.84726515179967	Significant Down
Fucoxanthinol 3-linolenate	1.94693571892429	6.32231455153339e-05	0.000308097182291798	1.20177970902703	Significant Up
16alpha-hydroxygypsogenic acidid	1.60344180192154	0.000694586178290388	0.00254629086705382	1.08440499055427	Significant Up
DG(20:5(5Z,8Z,11Z,14Z,17Z)/20:5(5Z,8Z,11Z,14Z,17Z)/0:0)	0.952920986312988	0.000105017777938201	0.000490246542804966	1.17306077958277	Significant Up
PA(14:1(9Z)/22:6(4Z,7Z,10Z,13Z,16Z,19Z))	1.92011954265889	1.6404027538499e-05	9.05393564141462e-05	1.28161987537498	Significant Up
DGDG(18:1(9Z)/14:0)	1.19875799865609	0.001579154456755	0.00522375927913325	1.15730201089014	Significant Up
(5Z,9Z)-2-methoxy-hexacosadienoic acid	0.617365288768597	2.29528942872322e-06	1.52866275952967e-05	1.61444204057505	Significant Up
Quercetin 3-alpha-L-arabinopyranosyl-(1->6)-(2''-(E)-p-coumaroylglucoside)	0.424154272784733	0.0975977689269983	0.174697499911749	0.740044004845945	Non-significant
Stemonal	0.498735892754505	0.077387922305387	0.146421466634624	0.78668044663582	Non-significant
Oenin	0.942578795360863	0.00011513326637498	0.000534968060970255	0.966925694000609	Non-significant
OKODA-PE	1.70554225560767	0.00666465678766427	0.0180923699208603	0.8822608102547	Non-significant
Malaoxon	-0.82171	0.13572938809895	0.220836577704968	1.01277697682834	Non-significant
PC(14:0/26:0)	-0.54049	0.0100671413787483	0.0259202944262103	1.29139974417115	Significant Down
Quercetin 3-(2'',6''-digalloylgalactoside)	-0.799087	0.000246453171087703	0.00102160463865816	1.12294137200306	Significant Down
Hydroxycitronellol	0.174373419016456	0.50011080986123	0.580942673315545	0.510238895171006	Non-significant
Albendazole	-0.485151	0.032698166158924	0.0737092662311094	0.764889835279137	Non-significant
Apuleisin	-0.959508	0.10746674088728	0.186795345731624	0.909449748885857	Non-significant
3-bromo-2Z-heptenoic acid	-0.336729	0.655690932562704	0.720610826875844	0.19858783373619	Non-significant
Dihomo-alpha-linolenoyl-EA	-1.06925	0.0239306043797957	0.0554679205926123	0.799475137085284	Non-significant
PA(17:2(9Z,12Z)/0:0)	0.0166292772194781	0.957033707405542	0.971479131434583	0.671589144144617	Non-significant
Diffusoside C	-0.667693	0.0454741742398146	0.0962472459016415	0.708365072987432	Non-significant
4R-aminopentanoic acid	-1.18161	0.0226581253793303	0.0532599229504729	0.893307894029156	Non-significant
(-)-Obtusadiene	0.640904987518211	0.198904786084469	0.294148739349908	0.496502574441898	Non-significant
Serratamic acid	0.915376922358252	0.00128339782247936	0.00440589149366625	1.20170997328283	Significant Up
Desmosdumotin C	-0.602166	0.0026171491760406	0.00792282432383199	0.810896485525391	Non-significant
Butyrylcholine	-0.869064	3.50084356378707e-07	3.20822952163425e-06	1.82853206934378	Significant Down
all-trans-Dehydroretinal	1.2081242728875	0.045327310623455	0.0961400919593026	0.786505373872466	Non-significant
Machaerol C	0.644564439141402	3.37281541263299e-07	3.11985425668551e-06	1.21919618706804	Significant Up
Lipoamide	-0.484004	0.00836312713877589	0.022279370697699	0.92353998171427	Non-significant
Acetaminophen glucuronide	0.47363470702546	7.10762248983748e-05	0.000341370907084021	1.26314500993217	Significant Up
3-dimethylarsinoyl-propionic acid	0.362559165140163	0.621663135613239	0.692972503590519	0.676733364023571	Non-significant
Cinchonain Ib	-1.23384	0.120118980863039	0.202404146940484	0.378786358902992	Non-significant
Alcyopterosin G	0.601951992425402	0.000332553870155459	0.00131833855668771	1.16137611284001	Significant Up
2-O-(beta-D-galactopyranosyl-(1->6)-beta-D-galactopyranosyl) 2S-hydroxyundecanoic acid	0.252948044251841	0.596135290510442	0.669897812395873	0.115081447136157	Non-significant
Colchicine	0.625538520713976	0.00748644946864375	0.0200616532766186	0.889661466149041	Non-significant
Gallocatechin 4'-methyl ether	-0.51207	0.200376520727515	0.295245050452489	0.795840517976875	Non-significant
20-carboxy-LTB4	0.147028136346886	0.51711908614592	0.598611781065786	0.710773121636108	Non-significant
Pectolinarigenin 7-(4'''-acetylrutinoside)	0.509318791735734	0.0237197263021018	0.0553645013453265	0.808183465588811	Non-significant
Rifamycin	0.178006762920648	0.729027561220193	0.781436194913061	0.202143861988469	Non-significant
Kaempferol 3-sophorotrioside-7-glucoside	-0.373323	0.264102253089399	0.359452521575353	0.401799768025916	Non-significant
Epicatechin 3-O-(3-O-methylgallate)	0.306836442073589	0.703648504091594	0.763240885545606	0.731977512425452	Non-significant
DG(13:0/22:6(4Z,7Z,10Z,13Z,16Z,19Z)/0:0)[iso2]	1.35413144523245	0.0101431473695014	0.0259820621080306	0.859050059113691	Non-significant
Cadaverine	-0.00538075	0.992200738451521	0.995189294892641	0.497378859892165	Non-significant
Triacetin	-0.857363	0.0220047237577038	0.0521844877889657	0.95563134884781	Non-significant
4,7,10,13,16,19-Docosahexaynoic acid	-0.965156	6.213138757129e-06	3.78471074290968e-05	1.15857449006081	Significant Down
N-linolenoyl glutamic acid	-0.0641864	0.775348185033957	0.819474589312155	0.797123873008462	Non-significant
Diospyrin	0.0159792993541336	0.957864809272337	0.971479131434583	0.328974385359039	Non-significant
PA(15:1(9Z)/22:4(7Z,10Z,13Z,16Z))	-0.38492	0.401963502533958	0.49150739171533	0.19356226649912	Non-significant
CDP-2,3-bis-O-(geranylgeranyl)-sn-glycerol	-0.684011	0.00980111728965823	0.0254319900581002	0.734596159698447	Non-significant
Ichthyothereol acetate	-0.477061	0.0647250058600888	0.127583335560902	0.807196624689686	Non-significant
dTDP	0.547665246734012	0.690699828461131	0.750826037685168	0.68876949046684	Non-significant
dihydrovaltrate	0.407373278737041	0.196357627546955	0.291906651665786	0.455122510910563	Non-significant
Gatifloxacin	0.348087359536278	0.0302618775286876	0.0687082173889976	1.20318305272051	Non-significant
3-O-(alpha-L-rhamnopyranosyl-(1-2)-alpha-L-rhamnopyranosyl)-3-hydroxydecanoic acid	-0.658169	0.261757126954079	0.357722804141073	0.292621104617782	Non-significant
PE(6:0/6:0)	-0.225582	0.390013223499365	0.479886980996325	0.989031813751135	Non-significant
Cotingin	0.826519432395176	0.316019801471483	0.408942722370482	0.539390796895023	Non-significant
Luteolin 3'-methyl ether 7-sophorotrioside	0.213648371801196	0.627619310730873	0.695884230211034	0.393354813845548	Non-significant
Luteolin 7-neohesperidoside-4'-sophoroside	-0.663731	0.0324570569353668	0.0733588232543697	0.811575984894156	Non-significant
3-Hydroxyanthranilic acid	0.589026628277283	0.175890541793617	0.269500998852489	0.525006973855357	Non-significant
Paraxanthine	-1.16468	0.035189316355616	0.0779470666058989	0.78258630072449	Non-significant
Ritalinic acid	0.575118428419565	0.0791911652530664	0.148986768526955	0.46913104727935	Non-significant
2,5-dimethoxystilbene	-0.429681	0.522370820057983	0.603293004899335	0.65012691775872	Non-significant
3-hydroxy-tetradecanedioic acid	1.6044923749342	0.0403759600208522	0.0875513218984364	0.777650243972757	Non-significant
PA(8:0/8:0)	0.32868660643379	0.660642962930382	0.724392270901068	0.530189720954378	Non-significant
Aspergillusether D	-1.11575	0.134957763821506	0.219939324727055	0.777569913520399	Non-significant
Diphenoxylate	-0.532743	0.297715689138654	0.392890321597775	0.4984484961114	Non-significant
Trimethylamine N-oxide	0.365051446257589	0.623418963166243	0.693536240760665	0.508033704395607	Non-significant
Choline	0.276343889492559	0.666077333317827	0.726431502166494	0.609053659126046	Non-significant
Demethylwedelolactone	-0.58713	0.370255306509617	0.462934982732299	0.62557401571467	Non-significant
3-Nitrotyrosine	0.198722178856127	0.616140876950425	0.687881353786446	0.527032435136595	Non-significant
Ternatin C5	0.586289444519176	0.444923098446253	0.529140684937865	0.610549988899492	Non-significant
Purine	0.236499082183939	0.607703937989482	0.682130600057856	0.605796292613834	Non-significant
7-Epiloganin tetraacetate	-0.0261618	0.944993074794083	0.963655936286414	0.386987282621001	Non-significant
Isobutyrylglycine	-0.198757	0.432893234860606	0.520758109702764	0.529820096803487	Non-significant
Resveratrol	-0.621656	0.140597387092545	0.22617840532279	0.809213965383374	Non-significant
Hydroxykynurenine	-0.516127	0.324846261332049	0.418197699833398	0.797268499690627	Non-significant
Methazolamide	-0.734647	0.197994275042426	0.293466291939738	0.46503051632885	Non-significant
5-Thymidylic acid	-2.58132	0.0274794520521439	0.0628191592679445	0.93204292330177	Non-significant
Cinchonidine	0.173835798463657	0.333651547574612	0.427330635932099	0.718527846355368	Non-significant
(-)-Amurensisin	-0.279669	0.649566158750162	0.714665850871599	0.68703535882495	Non-significant
PC(O-20:0/19:1(9Z))	-0.36382	0.0879299771854243	0.161771725982024	0.629878217063399	Non-significant
TG(17:1(9Z)/20:0/20:0)[iso3]	-0.363181	0.137900423035666	0.224004101809155	0.613455713065375	Non-significant
Pelargonidin	-0.583972	0.121390596686551	0.203813791747672	0.498686691295061	Non-significant
20:1 Campesterol ester	-0.306473	0.0885365181766423	0.162588201578062	0.871319014214997	Non-significant
PI(13:0/22:6(4Z,7Z,10Z,13Z,16Z,19Z))	-0.479994	0.0890501641687053	0.163231401843186	0.620605881688083	Non-significant
Erosenone	-1.69472	0.0211859034295746	0.0505124523297018	1.01191717031143	Non-significant
Nornidulin	-0.572407	0.0848113355272778	0.157484245709573	0.563466833339977	Non-significant
Tupichinol A	0.296545275971954	0.236131815192278	0.330386111172389	0.648700160272748	Non-significant
3E,7-Dimethyl-1,3,6-octatriene	0.130373006047304	0.731477507818297	0.782383330096872	0.742083176814324	Non-significant
Vorinostat	-0.40235	0.125731783479884	0.209343419494006	0.653089429057082	Non-significant
Neoduleen	-0.0691531	0.877274862689212	0.906305675104988	0.449637580179886	Non-significant
PG(15:1(9Z)/0:0)	-0.630414	0.0953434515419812	0.171927992943031	0.675725378162855	Non-significant
Dihydromethylsterigmatocystin	0.548533299838425	0.238497987709188	0.332764650448992	0.436494681955107	Non-significant
Dalpaniculin	-0.41094	0.280093483648358	0.377106994831146	0.340506723485518	Non-significant
Quercetin 7-(6''-galloylglucoside)	-0.809898	0.146635047005973	0.234757070447063	0.492957343485394	Non-significant
Flucytosine	-0.618846	0.177327626266698	0.270370275342647	0.644206984450834	Non-significant
3,5,7-nonatriyn-1-ol	-0.0232503	0.964371020621168	0.975107944939825	0.559531854808529	Non-significant
Digitoxic acid	-0.288088	0.356993545714854	0.450298676981236	0.543793587509255	Non-significant
(4S,5S)-4,5-dihydroxy-2,6-dioxohexanoic acid	0.0301436866281593	0.945486999076443	0.963655936286414	0.465383628475944	Non-significant
Methoxsalen	0.129912766334542	0.834149205260859	0.870757634331869	0.484693145727265	Non-significant
Chlortetracycline	-0.0206804	0.941805023100113	0.962027830344594	0.517576366497245	Non-significant
SQMG(18:0/0:0)	0.447006608856372	0.170860989636975	0.264635858367965	0.409962391197228	Non-significant
PG(12:0/18:4(6Z,9Z,12Z,15Z))	-0.0672652	0.850392457220222	0.8831	0.136739511487736	Non-significant
3-bromo-2E-nonenoic acid	-0.375885	0.465813355163559	0.548758893641975	0.30249279770979	Non-significant
Edulenane	0.266920861049596	0.250750737548227	0.345755812917915	0.615495295125175	Non-significant
Gancaonin A	0.352109332361629	0.104376453260587	0.183577600012899	0.664479178209932	Non-significant
Gibberellin A24	0.164095694394349	0.609076039623848	0.682137851551821	0.618021707634748	Non-significant
Bromovulone I	0.3646356942427	0.568944892018039	0.645881758097752	0.628618218590005	Non-significant
hept-2-enedioic acid	-0.164604	0.663482410284762	0.724392270901068	0.56443800745763	Non-significant
3Z,6Z,9Z-Tricosatriene	-0.657613	1.16027692746099e-07	1.2879073894817e-06	1.59059345088403	Significant Down
Atrazine	0.140920832400097	0.711499237317117	0.769694352840632	0.554369930614743	Non-significant
Fragarin	-0.968084	0.0239010725535578	0.0554679205926123	0.684815273142309	Non-significant
Muridienin-3	0.530455841191728	0.397473183652036	0.487209460697404	0.413931057778004	Non-significant
Isorhamnetin 3-(6''-galloylglucoside)	-0.967764	0.0659842149970476	0.129251432905981	0.543874105069771	Non-significant
Caffeine	-2.19459	0.00378288184368651	0.0109857527960547	0.987584820329388	Non-significant
3-iodo-octadecanoic acid	0.15508817625752	0.441945468959588	0.528622755554317	0.582586538416806	Non-significant
N,N-Diethylbenzeneacetamide	0.104745813242817	0.801304818227327	0.839982700324344	0.398158217550284	Non-significant
Kinetin	0.717397535182882	0.000281360083244463	0.00112597097930719	1.19633753791339	Significant Up
Chlordiazepoxide	0.346411629273846	0.572641216616599	0.648603826984107	0.233673788420075	Non-significant
Cuneatin methyl ether	1.38964084624656	0.00856627404606793	0.0226394385503224	0.884883499931845	Non-significant
1,6-Digalloyl-beta-D-glucopyranose	0.651567362695425	0.0968896244738788	0.174401324052982	0.698312614969894	Non-significant
(-)-Solenolide A	0.709379406552994	0.383608397915109	0.475464999400985	0.698249596058715	Non-significant
Neurolenin D	1.03051378697821	0.087146893140883	0.16089871866399	0.737500824485064	Non-significant
C25:2 6,7-Epoxy highly branched isoprenoid	-0.637581	1.88540382083643e-09	4.18559648225687e-08	1.7002388576532	Significant Down
Piscerythramine	0.18265040799789	0.375468751023196	0.467202843860637	0.519910591731484	Non-significant
1,26-Hexacosanediol	0.0739738613962988	0.775998960449748	0.819474589312155	0.474285345644171	Non-significant
Ephedrine	0.0148334694811599	0.987948983686234	0.993715488322906	0.182758278201378	Non-significant
SQGE(16:0/0:0)	-0.0791777	0.784995734344322	0.825484988010503	0.434264745059707	Non-significant
Benzoic acid	0.450690244738762	0.169219508617904	0.262500448927463	0.724165933382144	Non-significant
3-(but-3-en-1-yn-1-yl)-6-methyl-1,2-dithiine	-0.607578	0.0992847298345939	0.176486557125906	0.458079769608802	Non-significant
Lidocaine	-0.647858	0.565605921431332	0.643303255109621	0.232664297427573	Non-significant
Fluocinolone Acetonide	-0.52185	1.05292003255525e-06	8.02951994292137e-06	1.58715237780246	Significant Down
Eschscholtzxanthin	-0.602681	0.0892897705139295	0.163370843852409	0.446245543584389	Non-significant
L-Cysteine	-0.129476	0.841477204597938	0.875662216034729	0.56398194950118	Non-significant
Catechin 7-O-beta-D-xyloside	-0.373485	0.309452345595602	0.404367930819842	0.636366565182703	Non-significant
Epigallocatechin gallate	-0.333863	0.635782639698504	0.701226374785697	0.582520054127065	Non-significant
26:2(5Z,9Z)(25Me)	-0.627305	1.150635569547e-08	1.82656092446826e-07	1.66109312380518	Significant Down
PA(21:4(6Z,9Z,12Z,15Z)/0:0)	0.413285300708393	0.00471529085871182	0.0135751457286833	0.995808201636245	Non-significant
Demethoxyisogemichalcone C	0.423718449800501	0.0594168385930068	0.11967222127906	0.793698138251484	Non-significant
PHHdiA-PS	0.163220400846502	0.451056101872184	0.535160386900608	0.50246072697157	Non-significant
6-Aminopenicillanic acid	0.00981784559628652	0.976128057676938	0.984870847689353	0.670305166933893	Non-significant
Sitagliptin	0.102504870870637	0.71690424688745	0.772586130140844	0.640320509647321	Non-significant
8-Hydroxyluteolin 8-glucoside-3'-sulfate	-1.04693	0.00266538269266951	0.00804446317213547	1.03696646797628	Significant Down
3-Methyladipic acid	-0.0054737	0.986627185120882	0.993589272112662	0.550654826356986	Non-significant
Fructose 6-phosphate	0.0419730246319134	0.921445	0.94412635198992	0.786957966451735	Non-significant
Quinestrol	0.140105936061044	0.557556975687269	0.637299106077324	0.546262566300748	Non-significant
Trehalose 6-phosphate	0.257236392880518	0.662481698877425	0.724392270901068	0.668793563436761	Non-significant
Methyl 16,18-dibromo-15Z,17E-octadecadien-5,7-diynoate	0.494371985830855	0.625363906632767	0.694926076447313	0.627920265271722	Non-significant
Telmisartan	-0.564865	6.93642299758325e-07	5.63372892242737e-06	1.5710064661296	Significant Down
OHODiA-PC	0.316485408860656	0.536568787816362	0.616837996580605	0.36957200972489	Non-significant
Dehydropachyrrhizone	-0.764492	2.30193186159511e-05	0.000123636017727608	1.41771550513135	Significant Down
Tobiraxanthin A2	0.515900654495095	0.00231216643407332	0.00712917983839272	1.13060442767206	Significant Up
Ureidosuccinic acid	-0.183461	0.555598932330148	0.636183143207632	0.648739737603155	Non-significant
Peonidin-3-glucoside	0.511999432301135	0.411192845196967	0.499734370257628	0.553107948303107	Non-significant
8-Prenylkaempferol 4'-methyl ether 3-[4'''-,6'''-diacetylglucosyl-(1->3)-4''-acetylrhamnoside]	0.520520248517924	0.211078331896778	0.30783540666406	0.646432759708693	Non-significant
1-Aminocyclopropanecarboxylic acid	0.150563496665882	0.814331284923035	0.851850213233625	0.422320153183492	Non-significant
Pandaroside B	0.58178312345354	0.441413103032886	0.528622755554317	0.405928848141954	Non-significant
N-Acetylaspartylglutamic acid	1.44130798716733	0.0106866888131665	0.0272346992968198	0.854554794623296	Non-significant
Isoorientin 2''-O-(E)-ferulate	-0.850963	1.09238847097123e-05	6.27181656609343e-05	1.17432899197101	Significant Down
Isovitexin 7-O-xyloside-2''-O-rhamnoside	0.912925069845491	0.00225535850471969	0.00703931695989836	1.09703571356848	Significant Up
OKHdiA-PS	0.918735349376809	0.00202612377853152	0.00644617087500953	1.14033584561268	Significant Up
Procyanidin C1	0.605020770603236	1.20836485165135e-07	1.31212661608663e-06	1.54182622559912	Significant Up
Salviadelphin	-0.727623	4.03424070740512e-05	0.000201510323334886	1.19047663633982	Significant Down
(2S,3S)-3-hydroxy-2-methylbutanoyl-CoA	-1.01787	2.33077567342431e-06	1.54201648857674e-05	1.37961332492579	Significant Down
Chamaeflavone A	-2.18071	6.10034962929113e-06	3.73880323905634e-05	1.23277168377684	Significant Down
Megalomicin B	-1.025	1.97721562150684e-09	4.21694953387446e-08	1.58099158933124	Significant Down
Fujikinetin 7-O-laminaribioside	-0.0562833	0.889683810923726	0.917228201354801	0.944434789219981	Non-significant
Succinylcyanin	0.698825051727997	0.00370065149445316	0.0107782823409875	1.38163260535835	Significant Up
DG(20:4(5Z,8Z,11Z,14Z)/21:0/0:0)[iso2]	0.429116931675687	0.000280540615516579	0.00112597097930719	1.53048766937886	Significant Up
2S,3R-didecanoyl-docosane-2,3-diol	0.430801196664884	0.000173115634438625	0.000751923994800811	1.52488162394794	Significant Up
1-Octacosene	1.01941079805175	1.49556912176426e-05	8.3467796237011e-05	1.51263032258237	Significant Up
Isorhamnetin 3-O-beta-(6''-O-E-p-coumaroylglucoside)-7-O-beta-glucoside	0.799998115760567	5.69630614541392e-06	3.53454027283758e-05	1.62426217262288	Significant Up
1-hydroxy-2-(beta-D-glucosyloxy)-9,10-anthraquinone	0.664667554796931	1.62968997819166e-06	1.13835900569396e-05	1.57188486286134	Significant Up
PC(17:1(9Z)/22:2(13Z,16Z))	-1.16307	8.99887626737544e-11	5.0493325176665e-09	1.67657624157173	Significant Down
(R)-methylmalonyl-CoA	-1.65671	6.32237790426066e-07	5.17709469373476e-06	1.36989364340286	Significant Down
Kolaflavanone	0.169624726909861	0.626687507559708	0.695623133391276	0.785822851260588	Non-significant
SNAG-delta5-CA	0.291636734827021	0.725546014257527	0.780215789282313	0.354844573390799	Non-significant
Casticin	0.595343807102919	0.000423370499708438	0.00163932995817337	1.35059236875258	Significant Up
PS(22:2(13Z,16Z)/22:6(4Z,7Z,10Z,13Z,16Z,19Z))	-0.928957	6.27778896252682e-12	1.04525186226072e-09	1.82238631439512	Significant Down
Tarenninoside C	0.45572223411358	0.0158037820993298	0.0385072641883671	1.16262854217487	Significant Up
PG(O-16:0/19:1(9Z))	0.90972576405469	5.51049548247422e-07	4.66524151439979e-06	1.38295466927637	Significant Up
Mycolipenic acid (C25)	0.964846200513176	9.9935870580527e-05	0.000468713308497401	1.29956739678648	Significant Up
(+/-)N-(1-methyl-2-hydroxy-2-phenyl-ethyl) arachidonyl amine	-0.510759	0.000123988110344361	0.000568184046945031	1.19492520119476	Significant Down
5-(but-3-en-1-yn-1-yl)-5'-methyl-2,2'-bithiophene	0.0484156477448817	0.857997661332062	0.890072340260363	0.777022115682186	Non-significant
Methylhildgardtol A	0.343910231946256	0.714959487862124	0.771322384853415	0.695328937043395	Non-significant
3-(4-methylpent-3-en-1-yl)pent-2-enedioyl-CoA	-0.687636	1.63342011432741e-09	3.92076600117937e-08	1.70813681889412	Significant Down
Zearalenone	0.888024352564557	0.00845174319532246	0.0224555623726786	1.08558070561483	Significant Up
DG(16:1(9Z)/17:1(9Z)/0:0)[iso2]	0.965466178398753	0.0056261472731739	0.0156560477044589	1.07641998311778	Significant Up
Quetiapine	1.07451065148959	0.000949601877637486	0.00335212818289699	1.18276406228333	Significant Up
SQDG(22:5(5Z,8Z,11Z,14Z,17Z)/16:1(13Z))	1.76550247597366	0.00110606816064918	0.00385004213410637	1.29357483145327	Significant Up
Myricetin	-0.177414	0.387091860261578	0.4789247860279	1.25678706374256	Non-significant
Aaptopurpurin	0.471022509598392	0.00276632709447814	0.00832397821501103	1.03221766067382	Significant Up
TG(20:5(5Z,8Z,11Z,14Z,17Z)/20:5(5Z,8Z,11Z,14Z,17Z)/22:5(7Z,10Z,13Z,16Z,19Z))[iso3]	-0.580535	2.20095195133589e-07	2.19875099938455e-06	1.52128103949836	Significant Down
MIPC(d18:0/20:0(2OH))	-0.55292	4.59377103039233e-06	2.92304284035792e-05	1.4293278560851	Significant Down
Ternatin C3	-0.515876	0.000202741527385398	0.000858215194313612	1.2525358066906	Significant Down
Luteolin 7-(6'''-acetylallosyl-(1->2)-glucoside)	-0.515261	7.1363753626826e-09	1.2312201877317e-07	1.71930859296774	Significant Down
Apigenin 4'-(2''-feruloylglucuronosyl)-(1->2)-glucuronide	0.63844898323371	0.00103686096533262	0.00362176260268282	0.970696161703894	Non-significant
Salvianin	-1.28374	1.13268602786694e-09	3.24780112361017e-08	1.6641769067963	Significant Down
Quercetin 3-(2'''-p-coumarylsambubioside)-7-glucoside	-0.503765	6.47761637902181e-08	7.9627923892903e-07	1.69221821469022	Significant Down
Platycarpanetin 7-O-laminaribioside	-0.877427	5.91190008800949e-05	0.000289509224898112	1.21913838806476	Significant Down
Salicyl CoA	-0.623568	2.63954507239585e-05	0.00014101099076596	1.29825453100956	Significant Down
Pseudoecgonyl-CoA	-0.901561	7.82994537268579e-06	4.62847066704917e-05	1.25346577299518	Significant Down
3-oxoadipyl-CoA	-0.640779	0.000156582610266971	0.000698330480610285	1.18151494013386	Significant Down
Thiosulfate	0.198292285527781	0.662657284682152	0.724392270901068	0.362089266886174	Non-significant
PS(16:0/16:0)	0.463479122077085	0.000186359166958255	0.000802468999100418	1.53531073491177	Significant Up
Isoorientin 4',2''-di-O-glucoside	0.503089662175184	0.00161789231154772	0.00533423900738011	1.13241097170429	Significant Up
4-coumaroyl-CoA	-0.586791	5.4341806065598e-07	4.63995421021645e-06	1.51939449750416	Significant Down
PA(12:0/17:2(9Z,12Z))	0.374118837464423	0.0538626468159149	0.11094594674041	0.854017229592327	Non-significant
PG(13:0/18:4(6Z,9Z,12Z,15Z))	-1.21752	0.0349097429106554	0.0774996292616549	0.707092965307429	Non-significant
Laricitrin 3,7,5'-triglucoside	0.684171585832026	0.00319800087606631	0.0094801272260838	0.81888387791399	Non-significant
Ziprasidone	1.02295701832625	0.000147312933752781	0.000665907786511439	1.36176006669609	Significant Up
Epiafzelechin 3-O-gallate	0.718593240616514	0.023378964613729	0.0546969218948836	0.957191453859831	Non-significant
14-carboxy-15,16,17,18,19,20-hexanor-N-acetyl-leukotriene E3	0.58531139182376	0.475242357298844	0.557238397818715	0.25048730109702	Non-significant
Acetylmalonylawobanin	-1.26383	0.0157102298000942	0.0384435482002705	0.757581213641851	Non-significant
Ponganone VIII	0.308954908225444	0.308478667016906	0.404367930819842	0.735242106378838	Non-significant
Trillfurostanoside A	-0.00123082	0.997998406273199	0.998998404676279	0.249970201711159	Non-significant
CL(1'-[16:0/18:0],3'-[18:1(9Z)/18:2(9Z,12Z)])	-0.250382	0.423271141219742	0.513164890871993	0.635143368944018	Non-significant
Galalpha1-6Glcbeta-Cer(t17:0/22:0(2OH[R])	0.567637034201453	0.188600050530081	0.282900075795122	0.470856786762617	Non-significant
Cer(d18:1/32:0)	0.0145987675972054	0.976817844939971	0.984870847689353	0.140613700867753	Non-significant
Camalexin	0.165806945054365	0.784704147739076	0.825484988010503	0.208231809858505	Non-significant
Quercetin 3-(3'',6''-di-p-coumarylglucoside)	0.779173733505978	0.00734715730213982	0.0197838548378374	0.882035197248421	Non-significant
Chlorzoxazone	0.821739674195341	0.389863282274924	0.479886980996325	0.588165862686152	Non-significant
Orsellinic acid	0.530983621899479	0.512108835137476	0.594188996866828	0.663352827790071	Non-significant
Methyl furfuracrylate	0.74619979676131	0.22741966248306	0.325490319227188	0.683644029416377	Non-significant
9-hydroxy-7E-Nonene-3,5-diynoic acid	0.977243022234415	0.302982239650097	0.398606582841713	0.703722924012282	Non-significant
Ribitol	0.189906558757926	0.808235784833495	0.846360114306774	0.454525719410409	Non-significant
L-Acetylcarnitine	0.177914374667198	0.367950965258139	0.461208298987303	0.749187957108469	Non-significant
(2R,3S)-Piscidic acid	0.566789282677329	0.207081800217594	0.303335364248353	0.64108283450337	Non-significant
DL-Homocystine	0.507419476252387	0.406305657224028	0.496209476243036	0.705698945445812	Non-significant
Disopyramide	0.855810113189062	0.000388723487934233	0.00152288142920117	1.20704016949824	Significant Up
ascr#8	0.170737374715596	0.463684935596844	0.54754284948138	0.414945697840429	Non-significant
Gracilosulfate E	-0.612737	2.73028269909406e-07	2.5976689679952e-06	1.62971505358314	Significant Down
Lanosterol	-0.549665	3.94335867567212e-07	3.51733510446112e-06	1.60254803897566	Significant Down
Austrobuxusin A	0.442660044352717	0.562421559627081	0.641391710122664	0.626219616203605	Non-significant
PIM1(19:1(9Z)/16:2(9Z,12Z))	0.411662220145712	0.455848435926611	0.539209443195795	0.556533960146419	Non-significant
Pyrrole-2-carboxylic acid	-0.809552	0.171997658076799	0.265572890909927	0.723473443312074	Non-significant
Elephantopinolide L	-0.715376	6.99930939846316e-06	4.18701202938006e-05	1.44730223686122	Significant Down
Ptilosteroid A	0.234868804803343	0.410707897531414	0.499734370257628	0.524661620222452	Non-significant
PE(0:0/20:4;O2)	0.237354730031686	0.397975661219698	0.487227555831468	0.483217983040325	Non-significant
PKOHA-PC	-0.512551	0.499595367648154	0.580942673315545	0.321414915648187	Non-significant
Fusicoccin A	-0.68821	0.0001728399034501	0.000751923994800811	0.880500636442687	Non-significant
PI(12:0/20:4(5Z,8Z,11Z,14Z))	0.294538196790557	0.334438321525725	0.427789863257617	0.618113172309569	Non-significant
PIM1(18:2(9Z,12Z)/18:1(9Z))	0.232031644727672	0.634856071691841	0.701226374785697	0.353655705396401	Non-significant
Maltol	0.415592616394819	0.0561404437074029	0.114203517906315	0.736966110676956	Non-significant
Fosinopril	-0.559797	1.23445705071906e-08	1.89726552872053e-07	1.65920988547031	Significant Down
PE(12:0/18:4(6Z,9Z,12Z,15Z))	0.402883606419109	0.37637483805283	0.467659780117882	0.169430981279592	Non-significant
Hesperuside C	0.278270911265193	0.0974230034774492	0.174697499911749	0.737854113171623	Non-significant
PI(12:0/20:2(11Z,14Z))	1.02260557727675	0.000227855002521376	0.000956416586213673	1.2231639012041	Significant Up
Avermectin A1a	0.589532468686471	0.433183172335332	0.520758109702764	0.743610074274657	Non-significant
1,2-Benzisothiazol-3(2H)-one	-0.257569	0.343138547191149	0.436682049227971	0.523303461693729	Non-significant
Tenofovir	0.702772124274122	0.21833094161395	0.315988732280046	0.702800068712236	Non-significant
Morphine	-0.5131	0.00639448932710101	0.0175497110927855	1.09931309291582	Significant Down
2-bromopalmitaldehyde	0.263586448179527	0.2847426750783	0.380619018890173	0.719735876974164	Non-significant
Tephrowatsin A	0.259185787700605	0.660597171925335	0.724392270901068	0.656317488397011	Non-significant
Voriconazole	0.421263426550252	0.28240319395529	0.379194611238353	0.751264156928002	Non-significant
9,10-epoxy-11,13-docosadiynoic acid	0.500363366954507	0.234480488152969	0.328997201776427	0.319534327067622	Non-significant
29-demethylgeodisterol-O-sulfite	0.251976975463571	0.394181384160469	0.483768062378758	0.615190992786871	Non-significant
Macrolactin F	0.495376520670315	0.314628264765253	0.40771539297591	0.810530958073885	Non-significant
DG(12:0/18:1(9Z)/0:0)[iso2]	-0.516558	0.000160053009507653	0.000710635362213978	1.36610444425018	Significant Down
Isolicoflavonol	0.504185790457529	0.362215850162742	0.455161804166766	0.577744826158119	Non-significant
Cimimanol E	-0.984352	0.000451090221027441	0.00173322742617852	1.1558939314589	Significant Down
Urocanic acid	-0.00276257	0.989300470694119	0.993715488322906	0.548250457411352	Non-significant
Suspensolide	0.497727905015388	0.295933035160045	0.392091647380484	0.441535331220355	Non-significant
L-Glutamic acid	0.0589531287057793	0.9292375677866	0.951135584240588	0.684117173122045	Non-significant
Allyl isothiocyanate	-0.438214	0.171501577827722	0.265216836300146	0.788617477227552	Non-significant
Benzothiazole	-0.927742	0.0668611960409713	0.130203381763997	0.93867726601148	Non-significant
Ethyl 3-mercaptobutyrate	-0.375039	0.247541803948636	0.34263797156872	0.841096669835469	Non-significant
Indoleacetic acid	0.494081952128044	0.531666191748802	0.611906135434393	0.477900151363328	Non-significant
9-hydroxy-5Z-nonenoic acid	-0.684437	0.0696681554821818	0.133586348035892	0.865022801992541	Non-significant
Dihydrouracil	-0.292631	0.214493373097874	0.311905210661974	0.816290741537499	Non-significant
(2Z,4Z)-2-hydroxyhexa-2,4-dienoic acid	-0.883747	0.113914982089854	0.194864840937953	0.84340360500877	Non-significant
Dimethylbenzimidazole	-0.509732	3.83778955609021e-06	2.47351726873169e-05	1.49616896728973	Significant Down
Temazepam	-1.75067	0.0606598647887663	0.121685150449754	0.90988766545682	Non-significant
Prodelphinidin B6	0.234277495933802	0.233890227936221	0.328797494721048	0.579026558220428	Non-significant
9-chloro-10-hydroxy-hexadecanoic acid	-1.51916	0.00069583323994564	0.00254629086705382	1.22560714399323	Significant Down
Anhydroicaritin 3-rhamnosyl-(1->2)-rhamnoside	0.406301593638294	0.0394862836964812	0.0859407351041061	0.796184831026427	Non-significant
1-(8-[1]-ladderane-octanoyl)-2-(8-[3]-ladderane-octanyl)-sn-glycerol	0.00882778747663662	0.958962005112263	0.971605520392648	1.22788257693696	Non-significant
OKOHA-PI	-0.174924	0.720280723827355	0.775388408516733	0.785889547569014	Non-significant
Maracen A	0.201986011495573	0.430007165541685	0.518812993207903	0.750721896208521	Non-significant
Cimimanol F	0.0719959266569771	0.815788122485638	0.852481521300369	0.813181422990344	Non-significant
Emtricitabine	-0.308111	0.344529233460831	0.437894025734568	0.716116444524109	Non-significant
6-Chloroapigenin	-0.262774	0.389330542719254	0.479886980996325	0.635726244890765	Non-significant
Idaein	-0.272227	0.428791172448448	0.517971440478839	0.638601704531713	Non-significant
Hesperidin	0.270915704353838	0.226434339080628	0.324545057018001	0.617322832680353	Non-significant
Zaragozic acid A	0.450974774096179	0.0934883809644819	0.169733542486814	0.662474407015355	Non-significant
Tibouchinin	0.248254111812494	0.566029590832189	0.643303255109621	0.391475277559913	Non-significant
Panzhihuacycaside	1.20232038860173	0.311077820973505	0.405171764214513	0.708913922742079	Non-significant
PI(15:1(9Z)/22:2(13Z,16Z))	-0.965685	8.42417044219374e-05	0.000396969163761865	1.10826812698761	Significant Down
Chamazulene	0.928140189151701	0.296726184039319	0.392102457480529	0.334149208464883	Non-significant
10E,12E-tetradecadiene-4,6-diynoic acid	0.686056086748043	0.159520998847001	0.251755889175599	0.462321331857283	Non-significant
6-Demethylsterigmatocystin	0.274753793151843	0.608765054724171	0.682137851551821	0.433526306417251	Non-significant
1-Fluoro-25-hydroxy-16-ene-23-yne-26,27-hexadeuterovitamin-D3	-0.628873	0.2834996747869	0.379894477386972	0.426474263767224	Non-significant
PI(O-16:0/22:6(4Z,7Z,10Z,13Z,16Z,19Z))	-0.87623	7.26003104546619e-07	5.81839614103701e-06	1.44435723884165	Significant Down
Oxybuprocaine	0.44887385951385	0.0391865724744441	0.085661675934288	0.706030330905592	Non-significant
Dextrorphan	0.905538994049417	0.303244247206909	0.398606582841713	0.79469442161376	Non-significant
Tetranor-PGE1	0.4861858413559	0.00241982974085053	0.00739269085966263	1.10770712058807	Significant Up
MGTS(18:0/0:0)	0.540707111274297	0.0013106882187844	0.00448416962522473	0.873995890732757	Non-significant
Sulfobacin SL8	0.604414236326334	0.000598104602498998	0.00222121374682713	0.953207407542325	Non-significant
PS(18:3(6Z,9Z,12Z)/0:0)	-0.86227	7.48883136129756e-07	5.93757343645735e-06	1.43401073340749	Significant Down
(2R,3S)-2-methylcitric acid	0.466981505018949	0.465139437853844	0.548611922569056	0.585618399117102	Non-significant
Cysteinylglycine	-0.683176	0.00988047997316471	0.0255715012776983	1.10834318168345	Significant Down
Phosphocreatine	0.163033882150437	0.785942427382924	0.825611445799727	0.64894153466493	Non-significant
Lofexidine	-0.946261	0.0791486490225562	0.148986768526955	0.887695719288048	Non-significant
Imipramine	-0.51072	0.0139471406443565	0.0347922707247173	0.834091972671781	Non-significant
Ethoxzolamide	-0.102565	0.87505780529035	0.905888857497471	0.58070284027361	Non-significant
12,13 diHOME-(d4)	-0.643742	3.59722589606241e-05	0.00018428864975212	1.35791294859044	Significant Down
Prostaglandin J2	0.189240308153981	0.630789946331668	0.698624341890617	0.608128811931025	Non-significant
Clindamycin	0.40635231745526	0.468101387370824	0.549877225477453	0.280608795458951	Non-significant
Eprosartan	0.238508037654149	0.572225328077786	0.648603826984107	0.634809028354421	Non-significant
2-glyceryl-PGD2	-0.277102	0.258669245129375	0.353987090252392	0.600820023612584	Non-significant
N-(4-bromo-benzenesulfon) arachidonoyl amine	-1.51524	0.0160157868220055	0.0389288832972835	0.826437160425658	Non-significant
Liothyronine	0.688295499648704	0.0574174328144606	0.116348915581432	0.66387638137994	Non-significant
all-trans-heptaprenyl diphosphate	-0.510527	5.23120247089398e-08	6.78697567327674e-07	1.62289139453323	Significant Down
5,8,12-Trihydroxy-9-octadecenoic acid	-0.729011	6.96434584553508e-08	8.38238734902355e-07	1.59274277550927	Significant Down
Spinacetin 3-gentiobioside	-0.420586	0.313229787583392	0.407443434629959	0.629846893975162	Non-significant
PG(18:2(9Z,12Z)/22:6(4Z,7Z,10Z,13Z,16Z,19Z))	-0.685432	0.000435618472700256	0.00168024268041527	1.12935019636953	Significant Down
diginatin	0.512691735173061	0.492403557713199	0.573992011850041	0.359894108086444	Non-significant
Sempervirenoside A	0.359196867778934	0.394142965307117	0.483768062378758	0.522034040941547	Non-significant
icas#17	0.629388606886282	0.107530014463709	0.186795345731624	0.634246707241207	Non-significant
GM4(d18:1/16:0)	-0.827902	1.06991693679137e-07	1.20095170770178e-06	1.55844652950967	Significant Down
Etoposide	-0.947536	0.219192853004321	0.316435925074157	0.371350924653641	Non-significant
Dihydrochalcone	0.514768320605882	0.0335913999499935	0.0754108057304348	0.959831089515407	Non-significant
Conicasterol C	-1.54041	5.65345499582301e-06	3.52987596301699e-05	1.35893897253752	Significant Down
PC(6:0/6:0)	-0.882698	1.55112815208562e-06	1.11681911159739e-05	1.3802844549387	Significant Down
PIM2(16:0/16:2(9Z,12Z))	-1.41517	1.62773541890997e-05	9.03393157495032e-05	1.21017266344033	Significant Down
Hexylamine	0.852571771172758	0.00147106989224298	0.00491504622859777	0.920239466947672	Non-significant
Phomallenic acid A	0.630370091451918	0.00226408764546728	0.00703931695989836	1.01538850061055	Significant Up
OHHdiA-PC	1.25371985631319	0.0719537302070671	0.137441255213882	0.584119897610216	Non-significant
Asprellic acid A	-0.69489	1.89130875528623e-05	0.000102685730789725	1.31485322944392	Significant Down
6'-O-succinyl methyl ester macrolactin O	0.413415300681713	0.0064714606009832	0.0177122990147458	1.06294544331695	Significant Up
Adenylsuccinic acid	0.309987947268335	0.310001926295635	0.404367930819842	0.593657268817164	Non-significant
Flavin Mononucleotide	-0.379655	0.224451202012303	0.323093300879381	0.538425232347215	Non-significant
Cladrin 7-O-glucoside	0.293079816668724	0.2421512291969	0.337390624780619	0.735838088710599	Non-significant
Jambone G	0.695542805748111	0.134430934000542	0.219647407356765	0.638159142396528	Non-significant
14,15-HxA3-D(11S)	-0.737418	1.43695834208035e-07	1.5271504082322e-06	1.5798119881042	Significant Down
Ergosteryl-3beta-O-L-aspartate	-0.743415	2.01125086844486e-08	2.95476414349473e-07	1.6113391962986	Significant Down
1,25-Dihydroxy-20S-21-(3-hydroxy-3-methylbutyl)-23-yne-26,27-hexafluorovitamin D3	-0.581925	3.10232451242339e-08	4.24550984645338e-07	1.57120718138198	Significant Down
PA(17:1(9Z)/22:4(7Z,10Z,13Z,16Z))	0.486805539288644	0.000540261613664072	0.00202142828483299	1.37537296794434	Significant Up
PG(14:0/16:0)	0.437465785611571	0.314663231215642	0.40771539297591	0.981195290440429	Non-significant
LPIM1(17:0/0:0)	0.437783318588135	0.0017933623705305	0.00577925486503216	1.28379524054642	Significant Up
bayogenin 3-O-cellobioside	-0.980246	1.03035663731235e-07	1.16968895531254e-06	1.48985374863378	Significant Down
Fucoxanthinol 3-stearidonate	-0.487569	0.0190930678779523	0.0459613850845166	0.851190426204732	Non-significant
Cytidine triphosphate	-0.750536	7.14822531415801e-09	1.2312201877317e-07	1.6533105764809	Significant Down
PIM1(19:0/16:2(9Z,12Z))	-1.00973	0.000252895291454516	0.00103968064264635	1.30055195168102	Significant Down
PIM2(19:1(9Z)/18:1(9Z))	-1.45976	8.45769824925468e-09	1.4082067585009e-07	1.56981112338718	Significant Down
Tigogenin 3-O-beta-D-xylopyranosyl(1->2)-alpha-L-rhamnopyranosyl(1->3)-Beta-D-glucopyranoside	-0.766662	0.000555084635011086	0.00206914011334356	0.98717533502911	Non-significant
L-Oleandrosyl-oleandolide	-0.549778	1.31449044829517e-05	7.41907320817446e-05	1.44534330061405	Significant Down
Euxanthone	-0.0421339	0.916010534706397	0.939522098738902	0.201661386113234	Non-significant
PC(16:0/5:1(4E))	-0.608392	8.10541649270999e-08	9.30725411059458e-07	1.62688312586208	Significant Down
PS(22:0/0:0)	-0.57675	4.33958034398645e-09	7.88225593389539e-08	1.64833319356393	Significant Down
Gossypetin 7,4'-dimethyl ether 8-acetate	1.38741733067083	0.0343194644567603	0.0766266871612326	0.87361521752089	Non-significant
GlcCer(d18:2(4E,8Z)/20:0(2OH[R]))	0.594975700560116	3.78299578473059e-05	0.000191838212636846	1.40903239944567	Significant Up
PIM3(17:0/16:0)	-1.41113	1.2028893050408e-09	3.24780112361017e-08	1.66709683082921	Significant Down
dUMP	-1.05189	8.79259161822767e-07	6.75676848200727e-06	1.40407768693522	Significant Down
Efavirenz	-0.900831	5.40708462985109e-08	6.92522762207851e-07	1.57234020518622	Significant Down
Acevaltrate	0.558166251433651	0.0919278641635046	0.167583825363761	0.587431450784198	Non-significant
1,4-beta-D-Glucan	0.233686312223594	0.63594704259844	0.701226374785697	0.401757709899696	Non-significant
PC(22:5(4Z,7Z,10Z,13Z,16Z)/0:0)	-0.623171	1.7356654605983e-09	3.94074953440386e-08	1.69612848866885	Significant Down
3-thiodimethylarsenopropanoic acid	-0.710676	4.75044332308427e-10	1.75766402954118e-08	1.71129644141275	Significant Down
Amaronol B	-0.856766	0.00025695693001066	0.00104775499216592	1.18967565776289	Significant Down
Stigmastanyl glucoside	-0.564578	8.29885935298932e-09	1.40517974468412e-07	1.68479855026828	Significant Down
dolichyl beta-D-glucosyl phosphate	-0.625763	1.30723923768648e-09	3.26482999612199e-08	1.70711563924771	Significant Down
PIM1(19:2(9Z,12Z)/16:2(9Z,12Z))	-0.57644	0.0477982308924733	0.0990672876796283	0.601615626418144	Non-significant
(S)-dihydrolipoic acid	-0.625795	0.0977536561067745	0.174697499911749	0.566039968195373	Non-significant
Cyclic GMP	-0.850375	4.26538582665673e-08	5.68149392110677e-07	1.53019548262642	Significant Down
Nitro-Astaxanthin	-0.545307	1.75148727750521e-07	1.80385133013166e-06	1.57738079219007	Significant Down
Am-LPE(18:0/0:0)	-0.741301	7.77492898750073e-05	0.00036986447897682	1.12393918494158	Significant Down
PC(22:2(13Z,16Z)/22:6(4Z,7Z,10Z,13Z,16Z,19Z))	1.07458830312587	0.000460263876371557	0.00176169966473251	1.1628344698224	Significant Up
(S)-3-hydroxyoctadecanoyl-CoA	-0.213669	0.587059133821108	0.662404742207707	0.366310311730023	Non-significant
Fumonisin B1	-1.07313	2.55805895944902e-10	1.02220036019583e-08	1.69410262468768	Significant Down
PIM4(16:0/16:1(9Z))	-0.654497	0.00749384969471334	0.0200616532766186	0.730373788645659	Non-significant
Bicalutamide	-0.621609	0.107701820962378	0.186795345731624	0.851695276261071	Non-significant
Dalpalatin	-0.655479	6.53571641531716e-08	7.9627923892903e-07	1.55230811121036	Significant Down
17beta-Estradiol 3-sulfate-17-(beta-D-glucuronide)	0.465593261140454	0.215392746592926	0.312303851736333	0.576311957363618	Non-significant
Phloretin	0.113845737838586	0.770754152480485	0.81652534287169	0.671018493889571	Non-significant
Evasterioside C	0.408032687650552	0.0688627341336864	0.132295906537601	0.747043207741328	Non-significant
Acacetin 7-(4'''-acetylrutinoside)	0.669899909762961	0.120057559979973	0.202404146940484	0.627909366826054	Non-significant
Linckoside I	-0.807297	0.00141943308558193	0.004790586663839	1.01894121512527	Significant Down
PS(O-16:0/16:1(9Z))	-0.553098	0.0467925931928464	0.0984117319937899	0.620677180292435	Non-significant
(E)-3-methyl-6-(pent-3-en-1-yn-1-yl)-1,2-dithiine	-0.715884	0.047144655330844	0.0984117319937899	0.949291902510111	Non-significant
7-bromo-5-heptynoic acid	-0.932183	0.0679478379789683	0.131295725611198	0.685078649538018	Non-significant
Isradipine	0.30220819936104	0.485144668325093	0.56751700662385	0.318750115785353	Non-significant
11,12,13,15,16-pentachloro-14-hydroxytetracos-1Z-enyl sulfate	0.868234105271055	0.000281774519346143	0.00112597097930719	1.08412445361829	Significant Up
PS(12:0/18:3(6Z,9Z,12Z))	0.863425587431762	0.0701834807911503	0.134316661514098	0.716716032174618	Non-significant
PE(12:0/20:5(5Z,8Z,11Z,14Z,17Z))	-0.758851	0.000172143306675303	0.000751923994800811	1.17170352767192	Significant Down
PS(16:1(9Z)/20:5(5Z,8Z,11Z,14Z,17Z))	-0.667889	0.0203672919178276	0.0487935842347956	0.718698937887222	Non-significant
Alternariol	0.798664698525203	0.18180550733675	0.275605010363298	0.577555313059854	Non-significant
dGDP	-0.516061	1.28938156305451e-07	1.38504535644243e-06	1.56214432997853	Significant Down
Eugenyl benzoate	0.830360740637477	0.0062318064300552	0.0171503433157717	0.876685113048013	Non-significant
Afzelechin 5,4'-dimethyl ether	0.80391118582554	0.121907096886981	0.204337566761902	0.508609362169931	Non-significant
1-(D-Mannosyloxy)-3,4-didenhydro-1,2-dihydro-8'-apolycopen-8'-oic acid	0.344558611027498	0.310055890898898	0.404367930819842	0.386223413341424	Non-significant
gitoxin	-0.688211	0.00222578721152324	0.00701438935114105	0.954120039928539	Non-significant
Guanidoacetic acid	0.570534697611068	0.0207374907833765	0.0495616107478305	0.772264113939875	Non-significant
2,10-dihydroxy-4,6,8-decatriynoic acid	0.656999653992381	4.8371105058232e-05	0.000239221455213731	1.47345580839156	Significant Up
(E)-4-Methoxy-4'-nitrostilbene	0.275269455533446	0.373355941380913	0.465646174081813	0.567914738339874	Non-significant
asialo-GM2(d18:1/20:0)	-0.776057	0.00025413812114293	0.00104050812713847	0.82419856271908	Non-significant
POB-PG	0.535151052401294	0.00881672814695927	0.0231571642993232	1.11492196029826	Significant Up
Pfaffiaglycoside E	0.376669456085435	0.0188239306501666	0.0455329460520979	1.2262235027275	Significant Up
Physagulin A	-0.381087	0.42767208656979	0.517245053853778	0.256888193726334	Non-significant
4-O-acetyl-rubiginone D2	-1.41617	1.52543293985394e-06	1.11234124592269e-05	1.38825411498561	Significant Down
all-trans-nonaprenyl diphosphate	-0.697364	0.000116594670007002	0.000539250348782385	1.13617628546918	Significant Down
PI-Cer(d16:0(15Me(3OH))/14:0(13Me(2OH))	-0.587037	0.000168429991386272	0.000744520183163209	1.16265087287508	Significant Down
6,9,12-Nonacosatriene	-0.611664	0.0152522753062775	0.0374374030244994	0.795216795201475	Non-significant
alpha-N-(3-hydroxyoctadecanoyl)-L-ornithine	0.437114579432845	0.0540551373731621	0.111113337933722	0.932140599525932	Non-significant
11Z-Hentriacontene	0.487678992509611	0.0145452347813697	0.0359670533331394	1.16479012559625	Significant Up
20:0 Campesterol ester	-0.538478	0.0248170111666013	0.057256799435184	0.817079668158767	Non-significant
OHODiA-PS	0.920047326141515	0.0471864060310564	0.0984117319937899	0.7022493491514	Non-significant
3-Isopropylbut-3-enoyl-CoA	-0.675078	0.000138059768495903	0.000626916857851852	1.00250042777513	Significant Down
PS(17:0/22:1(11Z))	0.361022777732238	0.181707803981464	0.275605010363298	1.23117726229168	Non-significant
Dasatinib	-0.461914	0.100806794637002	0.178240686446664	0.486937270439802	Non-significant
Taurocholic acid	0.134339215166805	0.57772267035872	0.652878900099956	0.780408118877424	Non-significant
[Gallocatechin(4alpha->8)]2catechin	0.344192750878048	0.337093983926986	0.430085427768913	0.781821755443328	Non-significant
Gliricidin	0.253054507800511	0.443258912165983	0.528622755554317	0.765900375838384	Non-significant
Chloramphenicol	0.395167252418125	0.086337283976139	0.160020309261898	0.842710887650953	Non-significant
Pipericine	-0.647481	0.194751495932804	0.290383200652046	0.445031913041465	Non-significant
Liamocin B1	0.112429306290476	0.592561110962654	0.666631249832986	1.04917788391294	Non-significant
DGDG(18:2(9Z,12Z)/18:2(9Z,12Z))	0.342957573813889	0.131058971992429	0.215341962204666	0.936763091635107	Non-significant
Parrisaponin	0.214178796988745	0.375539423043135	0.467202843860637	1.04140065889134	Non-significant
Gibberellin A54	0.466000579009055	0.139978772013548	0.22591081299117	0.558341804720989	Non-significant
Isovitexin 2''-O-(6'''-(E)-feruloyl)glucoside 4'-O-glucoside	0.431498401968941	0.076858582715722	0.145695871220126	0.990270401879207	Non-significant
TG(17:2(9Z,12Z)/20:5(5Z,8Z,11Z,14Z,17Z)/22:5(7Z,10Z,13Z,16Z,19Z))[iso6]	0.579733351596411	0.0779874902762004	0.147276942884545	1.19626	Non-significant
Gypenoside S2	0.716231729180632	0.0384356420473066	0.0843894646269434	1.1225661429763	Non-significant
Gheddic acid	0.627644631518447	0.172691514585404	0.265639981985552	0.515594171529562	Non-significant
heptatriacontanoic acid	0.404359151776071	0.267706875478812	0.363368435602355	0.614061836315985	Non-significant
(6R)-1alpha,25-dihydroxyvitamin D3 6,19-sulfur dioxide adduct	0.406403304194416	0.00924043972359173	0.0241654431514873	1.16917871382115	Significant Up
Bastaxanthin C	0.426963965719921	0.0587801459649508	0.118629021856537	0.769451768042538	Non-significant
Hyacinthin	0.55971675562024	0.043938196661141	0.0937680438575429	1.13109917236051	Non-significant
Luteolin 7-glucuronide-4'-rhamnoside	0.305739406864772	0.283684965095777	0.379894477386972	0.78810235083449	Non-significant
Orobol 6,8-di-C-glucoside	0.356284322393475	0.356593892794073	0.450298676981236	0.7627219151425	Non-significant
Lehmanniaside	-0.606819	0.0387587933563619	0.0849123564978193	1.03436974351688	Non-significant
Phthioceranic acid (C48)	0.449354122904566	0.115260025136461	0.196492773227516	0.79993652798475	Non-significant
Cer(d18:0/26:0)	0.219417433393733	0.425051368447569	0.514698566156511	0.886575106500844	Non-significant
Nicotinamide ribotide	0.373347754502848	0.138664170219206	0.224299549464846	1.13894377102913	Non-significant
Cer(d18:1/31:0)	0.348682498806932	0.208471887203563	0.304924473376807	1.14967897177212	Non-significant
DG(17:2(9Z,12Z)/22:6(4Z,7Z,10Z,13Z,16Z,19Z)/0:0)[iso2]	0.0851270036165971	0.836660958375791	0.872467951375172	0.847152672599727	Non-significant
Benzoin	0.189817595441605	0.587478079675704	0.662404742207707	0.306118151327676	Non-significant
Proversilin C	0.401568839352348	0.00141649185031584	0.004790586663839	1.15082956541195	Significant Up
15-(2'-O-beta-D-glucopyranosyl-beta-D-glucopyranosyloxy)hexadecanoic acid 1',4''-lactone 6',6''-diacetate	0.438043400531799	0.368958322823493	0.461891434211365	0.391188074884087	Non-significant
Gyroxanthin	0.241449482575213	0.247632247720336	0.34263797156872	1.03179908575445	Non-significant
6-Bromo-5E,9Z,13Z,24Z-octacosatetraenoic acid	0.756182582621113	0.248333658023165	0.343133228720805	0.382105168435158	Non-significant
N-(dodecanoyl)-homoserine lactone	0.0567181953700921	0.840585602587032	0.875646524488472	0.687266600210825	Non-significant
N-(3-hydroxy-octadecanoyl)-homoserine lactone	-0.347171	0.495182537168276	0.576558688381244	0.350355706169703	Non-significant
Irigenin 7-O-glucoside	-0.604101	0.105477005786016	0.184538579299877	0.533441229988903	Non-significant
POV-PI	0.34438068359199	0.231962831485539	0.32730348679951	0.701280955159128	Non-significant
PS(22:6(4Z,7Z,10Z,13Z,16Z,19Z)/22:6(4Z,7Z,10Z,13Z,16Z,19Z))	-0.410141	0.523695962238675	0.604125018794961	0.441978002733018	Non-significant
Humionoactoside A	-0.279886	0.408283816569688	0.498016523508081	0.713190429331808	Non-significant
Bupivacaine	-0.585142	0.206369320372226	0.302735610942516	0.38196476123228	Non-significant
Cyanidin 3-glucoside	-0.951991	0.0577235520188038	0.116732446289039	0.62681952220515	Non-significant
Glucopyranosyl-1-O-(4,4'-diapo-7',8',11',12'-tetrahydrolycopen-4-oate)-6-O-(2-methylbutanoate)	-4.16699e-05	0.999931810967175	0.999931810967175	0.382549911314596	Non-significant
PKHdiA-PI	0.209608208518581	0.492222699429277	0.573992011850041	0.739997023642962	Non-significant
6-Prenylisocaviunin	-0.601072	0.177151820944646	0.270370275342647	0.573458363911492	Non-significant
Trazodone	0.375428831469965	0.175302130947977	0.269012025832609	0.626649907747846	Non-significant
(12Z,15S,18S)-15-hydroxy-18-bromo-12,16,17-octadecatrienoic acid	0.0239059208546986	0.932777481857184	0.953781683086312	0.891172327848484	Non-significant
OS-PI	0.382773321525943	0.345405752111614	0.438450249503814	0.589389516641781	Non-significant
Cephalexin	0.37461451696257	0.252123929786529	0.346930862061628	0.374766041235144	Non-significant
Kynurenic acid	1.06294112573498	0.134558772074415	0.219647407356765	0.53827716030772	Non-significant
Hirsutidin	1.27471022375558	0.184087050130921	0.278219308745522	0.577621327457462	Non-significant
5-(but-3-en-1-yn-1-yl)-2,2'-bithiophene	-0.690213	0.11379113362934	0.194864840937953	0.452319343853816	Non-significant
2-hydroxy caprylic acid	0.63650618077186	0.224789897207296	0.323115262316674	0.602766081066557	Non-significant
Amifostine	0.152328778404257	0.743570318876003	0.791082799315364	0.706752210878916	Non-significant
6-Butyryl-5-hydroxy-4-phenylseselin	0.648655270806559	0.228543921422501	0.326398873721833	0.797044598060279	Non-significant
5-O-Methylchamanetin	0.769334620307093	0.0633719443926516	0.126112694120038	0.660893652797364	Non-significant
(11Z)-eicosenoyl-CoA	0.254671921368213	0.36018446082392	0.453179189374176	0.607378265410106	Non-significant
2-Propenyl 2,4-hexadienoate	0.615860995580535	0.0975995442437059	0.174697499911749	0.477769921178155	Non-significant
3,7-Dimethyl-2E,6E-decadien-1,10-dioic acid	0.655359120402991	0.00489761691190551	0.014019252994251	0.785053344833672	Non-significant
2-Methoxyestradiol	-0.547782	0.0224047024084882	0.0529132333477061	0.661343632291853	Non-significant
Methyl 18-bromooctadec-17-en-5,7,15-triynoate	-0.668618	0.162045434663038	0.254402880821819	0.466727666512572	Non-significant
Prasugrel	1.0930710126309	0.000761639023976902	0.00276682685437427	0.991806885741152	Non-significant
Exophilin A1	0.209581631363535	0.712828438251064	0.769854713311149	0.446011912064058	Non-significant
O-palmitoleoylcarnitine	-1.77006	0.00353515173464373	0.0103566468707011	0.753167055864919	Non-significant
Emeguisin A	-0.7551	0.0998293557816453	0.176825401464297	0.712237123985143	Non-significant
Kurilensoside F	0.348301545560518	0.112576545261284	0.193569653555978	0.688570801211039	Non-significant
PG(O-20:0/14:1(9Z))	-0.835246	0.138755877446721	0.224299549464846	0.680089201852762	Non-significant
Shanciol	-1.15774	0.120145804940648	0.202404146940484	0.513922315027067	Non-significant
Isorhamnetin 3-(6''-(E)-sinapoylsophoroside)	0.516825662839052	0.0238762733767584	0.0554679205926123	0.696266166974261	Non-significant
2-chlorostearaldehyde	-0.73566	0.195339344719584	0.290825641393241	0.70688845489332	Non-significant
L-Cystine	-0.172253	0.285748166531785	0.380619018890173	1.15938082328143	Non-significant
Tenuifolioside A	0.559836802939892	0.0503698831506958	0.104181186889327	0.973785110399279	Non-significant
PI(17:2(9Z,12Z)/22:6(4Z,7Z,10Z,13Z,16Z,19Z))	0.854442505098116	0.000280897237871343	0.00112597097930719	0.98649238279018	Non-significant
Chatenaytrienin-3	1.30025556104896	3.91365368653676e-06	2.50624361080142e-05	1.36303521749269	Significant Up
Neoaureothin	0.927961607994661	0.000877308821891984	0.00311897335612133	1.02602349211262	Significant Up
17-methyl-6Z-octadecenoic acid	-0.524315	0.250923888253742	0.345755812917915	0.335828663699366	Non-significant
6-bromo-eicosa-5E,9Z-dienoic acid	0.713822962357758	0.00961688003338183	0.0250842379982988	0.790759257092578	Non-significant
(5Z,8Z)-3-hydroxytetradecadienoylcarnitine	0.561396259049035	0.00444324495439344	0.0128289066746793	1.08660144618043	Significant Up
punaglandin 4	0.784367032360195	0.00851595485534856	0.0225661509296902	0.900995138435015	Non-significant
Brainesteroside A	0.509100107296126	0.115656925312346	0.196833506621864	1.09081145401786	Non-significant
Oxidized glutathione	-0.565113	0.105263393128477	0.184538579299877	0.683178634679954	Non-significant
Nortriptyline	0.461470437961899	0.0647495006300074	0.127583335560902	0.722882996508082	Non-significant
Ribothymidine	-0.285533	0.45521861315282	0.539209443195795	0.338594832495297	Non-significant
Dinor-7-NO2-CLA	-1.07088	0.151687434023131	0.240620847148239	0.283635723647451	Non-significant
Deca-2,4,6-triynedioic acid	0.134794039557241	0.66334561214714	0.724392270901068	0.195288453122538	Non-significant
N-(2E,9Z-hexadecadienoyl)-homoserine lactone	0.501035807000935	0.00202572559963484	0.00644617087500953	1.30495494176416	Significant Up
3,4-dimethyl-5-carboxybutyl-2-furanpentanoic acid	0.329412569223927	0.163150593075631	0.254957226362771	0.682937820775242	Non-significant
MIPC(t18:0/20:0(2OH))	0.46712840660492	0.00572357208380988	0.0158829125325724	0.823174945152104	Non-significant
PA(P-16:0/12:0)	0.978459215837525	0.000849811712314171	0.00304287419570558	1.08682731879036	Significant Up
LPIM2(19:2(9Z,12Z)/0:0)	-0.0228199	0.964002308602599	0.975107944939825	0.562088345393734	Non-significant
N-decanoyl-homoserine lactone	-0.774472	0.0277341004305062	0.0631124517769379	0.596114720197823	Non-significant
Spongioside B	0.437392497319623	0.0672776993100284	0.130759575118129	0.629188546653104	Non-significant
Arenaroside G	0.386212420658128	0.0867065681566743	0.160407151089847	0.654471161889382	Non-significant
Ethyl 18-bromo-8E,17E,19Z-tricosatrien-4,6-diynoate	0.75939124037465	0.177136370625181	0.270370275342647	0.395189105860264	Non-significant
N-trans-Feruloyloctopamine	-0.420583	0.192697007227583	0.288612159250908	0.350625842857967	Non-significant
7-Dehydrologanin tetraacetate	0.429698782509417	0.0549166500716368	0.11228969275421	0.823329829204956	Non-significant
Norethindrone	0.506562985451497	0.0139656662268385	0.0347922707247173	0.999643830867705	Non-significant
Tensyuic acid F	-0.405077	0.162048777388126	0.254402880821819	0.488846661340648	Non-significant
Hippobutenolide A	-0.558047	0.0426629107426967	0.0920523711273306	0.642752261761157	Non-significant
10E-Tridecen-2S-ol	-0.722655	0.269514592677958	0.364830729112845	0.43901086249747	Non-significant
Oleamide	-1.34379	0.0470595451533228	0.0984117319937899	0.749807398343352	Non-significant
Epigallocatechin 3-O-caffeate	0.306590524704037	0.303861331293409	0.398892864601991	0.578330613156697	Non-significant
Rubrosterone	0.227023238553898	0.742420613925795	0.790701698626726	0.392958875643411	Non-significant
Heptanoylcarnitine	-0.799343	0.226055025086701	0.324466911008067	0.423223840768648	Non-significant
3-(3,4,5-Trimethoxyphenyl)propanoic acid	0.738373648598117	0.066832055929916	0.130203381763997	0.587223770002143	Non-significant
bhas#32	-0.53456	0.0157391503642749	0.0384435482002705	0.815967877934819	Non-significant
Tolbutamide	0.767387597238751	0.0430933794251677	0.0923825880809925	0.662511441431957	Non-significant
5-Acetamidovalerate	-0.732569	0.00225906198734473	0.00703931695989836	1.00917881587095	Significant Down
Sambicyanin	0.149681303278969	0.729973088412717	0.781611056081784	0.677270723395552	Non-significant
t17:0 phytosphingosine	-0.774889	0.0939165652035702	0.169733542486814	0.562477774749923	Non-significant
PI(15:0/20:3(8Z,11Z,14Z))	-0.363474	0.456088067568014	0.539209443195795	0.71759767326334	Non-significant
PI(14:0/22:2(13Z,16Z))	0.25543285099425	0.342627814777254	0.436588248676629	0.604906637228976	Non-significant
1-dimethylarsinoyl-octadecane	-0.473378	0.348634808962288	0.441987530651429	0.479976443748987	Non-significant
Lophachinin D	0.129125565128927	0.734735373563864	0.784188716015278	0.785971842143101	Non-significant
TG(17:2(9Z,12Z)/22:3(10Z,13Z,16Z)/22:4(7Z,10Z,13Z,16Z))[iso6]	0.283252593031282	0.359190656658353	0.452498696092932	0.519468499857952	Non-significant
N-(2E,5Z-dodecadienoyl)-homoserine lactone	0.765631855098172	0.00557199244156587	0.0155486604724143	0.979244512832808	Non-significant
D-Glycero-D-galacto-heptitol	0.446714573281582	0.0476460521739625	0.0989571852843837	0.784498072164243	Non-significant
Pinocembrin 7-O-benzoate	0.47395356179727	0.127673686624788	0.211168895592986	0.528701618847525	Non-significant
Tricetin 6-C-glucoside-8-C-arabinoside	0.224324215944064	0.513511904684918	0.595125745684725	0.672198595232749	Non-significant
Flumazenil	0.132694560441611	0.699735490351598	0.759821472675268	0.544071106974449	Non-significant
Linoleamide	-0.845224	0.07644024064002	0.145178327755475	0.595012897797253	Non-significant
N-(5,8,11,14-eicosatetraynoyl)-EA	-0.373479	0.255553047346319	0.351165741814267	0.464457062478382	Non-significant
2,4,6-octatrienal	-0.366188	0.0914283224442608	0.166977868595643	0.660765870054442	Non-significant
PA(12:0/17:0)	0.0346970395825647	0.913619517465451	0.938032783091455	0.459565897678293	Non-significant
PA(17:0/14:1(9Z))	-0.497345	0.179291967622721	0.272622032960575	0.515351047408566	Non-significant
Hirsutin	-0.0308802	0.910379660110763	0.935667984002729	0.67678733810907	Non-significant
3-Ethyl-7,11-dimethyltrideca-1,3Z,6E,10-tetraene	1.06594024529207	0.23400902777444	0.328797494721048	0.298563349243337	Non-significant
Orobol 8-C-(6''-acetylglucoside)	-0.418979	0.0815721512187204	0.152034662439369	0.642635786655845	Non-significant
Brainesteroside D	0.620582605334031	0.0430781340690456	0.0923825880809925	0.752388656821389	Non-significant
Leukotriene B4	-0.716359	0.0469862676917127	0.0984117319937899	0.625417191158249	Non-significant
Mexiletine	-1.36005	1.01588664276198e-05	5.86630494866602e-05	1.25008829798276	Significant Down
Acamprosate	-0.926869	0.0683559197613889	0.131575267517587	0.694783040687319	Non-significant
Cucumerin B	0.403799573647456	0.0872943999157985	0.16089871866399	0.720424694189151	Non-significant
Dalpanol O-glucoside	0.270720379857449	0.32639860605248	0.41857792996974	0.671443347563374	Non-significant
Quercetin 3-(3'''-benzoylsophoroside)-7-rhamnoside	0.498686236229535	0.0679077168942843	0.131295725611198	0.89275647640558	Non-significant
Dalpanin	0.419720248590857	0.126919392927557	0.210573134754247	0.570901796873811	Non-significant
E-Petromylidene B	0.474706424556907	0.0462137309396782	0.0976057446273542	0.908517780870752	Non-significant
Epimedokoreanoside I	0.116183843774089	0.747537295269383	0.793612920270046	0.440488079809262	Non-significant
Sphenostylin D	1.27763491306808	0.0230592420020728	0.0540755463851425	0.834035174539198	Non-significant
Prosafrinine	-0.466415	0.187876054755488	0.282662919730018	0.627768967087702	Non-significant
Peruvianoside I	-0.278357	0.268402541343521	0.363818370152209	0.482993483891429	Non-significant
FR901463	-0.0924293	0.732432141240686	0.782566533796198	0.876819437632787	Non-significant
Kaempferol 3-(2'''-(E)-caffeoylglucosyl)-(1->2)-glucoside-7-cellobioside	-0.551918	0.22958128675066	0.326711831145171	0.375887589425464	Non-significant
Ulexin C	3.07210101184107	0.000768831148438356	0.00278283448293448	0.901284118532541	Non-significant
VD 2716	-0.674063	0.075574033084208	0.143806588668807	0.637659788047449	Non-significant
4-Hydroxy-3-methoxybenzenemethanol	1.72454850392837	0.00074789391877355	0.00272681030968896	0.906888979586931	Non-significant
8-hydroxy-5,6-Octadienoic acid	2.83032465122653	1.63658566946363e-06	1.13835900569396e-05	1.26721248262134	Significant Up
2-Hydroxyadipic acid	1.36261735614551	0.00235607436272495	0.00721999474957736	0.895372083172444	Non-significant
Succinylacetone	1.12931994288996	0.00302081933466598	0.00899983576394091	0.920419524737949	Non-significant
3-carboxy-4-methyl-5-(4-oxopentyl)-2-furanpropanoic acid	1.3321655617992	0.00023740919915303	0.000988215791474486	1.01169022668178	Significant Up
3,4-dimethyl-5-carboxyethylene-2-furanpentanoic acid	0.733272383878294	0.000856881680385609	0.00305723142394723	0.969068096379887	Non-significant
hbas#3	2.43560034585603	0.00228319507971812	0.00706164670166688	0.921745866724696	Non-significant
Tetrahydrocortisone	1.1265141168498	0.000348320462948528	0.00137538396239359	0.986749345015221	Non-significant
Ulexone B	3.41715014849962	0.00751056889434972	0.0200616532766186	0.870447565365204	Non-significant
Austrobuxusin K	1.86611228668395	7.16220400820941e-06	4.25895345488167e-05	1.2444328078929	Significant Up
Bambuterol	1.34373787587053	0.000811678106401141	0.00291758899636966	0.981989736968265	Non-significant
Type IV cyanolipid 20:0 ester	0.495221236332836	0.034870466051672	0.0774996292616549	0.689684491437622	Non-significant
Corticrocin	-0.530567	0.060471596850852	0.121551559867206	0.650353279575458	Non-significant
13-Methyl-1-hentriacontene	-0.790995	1.29560467526324e-11	1.42497037533423e-09	2.06987207853036	Significant Down
Byrsonic acid	0.752461230651063	0.185219393745153	0.279176721004847	0.483435032033926	Non-significant
Roserythrin	-0.586735	9.99667438172272e-11	5.16532734841916e-09	2.04153492766503	Significant Down
Austrobuxusin C	0.403792677917324	0.326120567744068	0.41857792996974	0.342598532096565	Non-significant
Chuanxiongoside A	0.396063399678265	0.185279445471685	0.279176721004847	0.823421714746229	Non-significant
MIPC(t18:0/22:0(2OH))	0.352369926360814	0.262599765653542	0.358384106404219	0.611572250033183	Non-significant
dodecane	0.877715608627874	0.168054347566213	0.261505129624061	0.498735542589784	Non-significant
omega-linoleoyloxy-Cer(t18:1(6OH)/30:0)	0.723838725496222	0.193690563639643	0.289301752771009	0.51439717041048	Non-significant
Prostaglandin E2	-0.507327	0.0149939740204211	0.0369851359170388	0.867688195193489	Non-significant
10-phospho-2E-decenoic acid	-0.353448	0.444333885673177	0.529069787589396	0.409885532413964	Non-significant
MGTS(16:5(2E,5Z,7Z,9Z,11Z)(2Me,4Me,12Me)/0:0)	-0.558634	0.263682761075028	0.359371184602938	0.30015303090384	Non-significant
12-Hydroxy-12-octadecanoylcarnitine	0.408544961256356	0.00169627691371078	0.00555600208785925	1.12207307298796	Significant Up
PS-PA	0.232721156962993	0.430726320263137	0.5190537924522	0.451099292993903	Non-significant
Batatasin III	-0.368763	0.409036825393714	0.498326571424781	0.426643635960268	Non-significant
N-(2-hydroxy-13-methyl-tetradecanoyl)-4-hydroxycapnine	-2.90996	1.12292420892047e-06	8.43459612565071e-06	1.6606728709873	Significant Down
BA-delta5-3beta,7beta-diol 7betaGlcNAc	0.412781912568317	0.158695059085547	0.250848677257059	0.683449465517448	Non-significant
Cis-zeatin-7-N-glucoside	-0.422948	0.193736609213018	0.289301752771009	0.639382817535649	Non-significant
2-Methoxyestrone 3-sulfate	0.524589643236707	0.107328095001475	0.186795345731624	0.460792627595841	Non-significant
Mycolipanolic acid (C24)	-0.492286	0.00235356483486488	0.00721999474957736	1.12220136991557	Significant Down
Stearamide	-0.481544	0.256842573721952	0.351969452878231	0.629403702001385	Non-significant
7-methyl-6E-nonen-3-ol	-0.498246	0.0017591285330154	0.00570574481974801	0.874597307841688	Non-significant
Brainesteroside C	0.411204173261279	0.285750014181812	0.380619018890173	0.422369104352542	Non-significant
Apigenin 7-rhamnoside-4'-rutinoside	0.393966974488828	0.166610872757498	0.259663435077599	0.407839230966464	Non-significant
Kotschyanoside D	0.534654311831966	0.0938635093905419	0.169733542486814	0.670102519620975	Non-significant
5-methyl-2E-tridecenoic acid	-0.370422	0.0410080134539964	0.088673171949226	0.782394125126763	Non-significant
2-chloropalmitaldehyde	-0.475408	0.223648675821992	0.32240263657456	0.663002293572246	Non-significant
FAPy-adenine	0.611255571979816	5.20366176155764e-06	3.2694705030164e-05	1.39929513177518	Significant Up
(9S,10S)-10-hydroxy-9-(phosphonooxy)octadecanoic acid	-0.604794	0.00141242487451067	0.004790586663839	1.19293213810773	Significant Down
Methyl 7-oxo-11E-tetradecenoate	0.708817954420364	0.000156249370571999	0.000698330480610285	1.17063718810897	Significant Up
2-AOD-3-ol	-0.84122	0.416863975307222	0.506011070877175	0.554680934249922	Non-significant
8E-Heptadecenedioic acid	-0.698522	0.0114213892336522	0.0288130501121679	0.806344051990699	Non-significant
icas#9	0.497086633395281	0.18368570011936	0.278033355180668	0.346597118272453	Non-significant
Cer(d14:2(4E,6E)/24:0(2OH))	-0.814813	3.46021886621018e-11	3.14250786122179e-09	2.06218	Significant Down
Benazepril	-0.391413	0.0394259441353636	0.0859407351041061	0.681494331299296	Non-significant
(2-Naphthalenyloxy)acetic acid	-0.572869	0.197527584216584	0.29320959380738	0.733732852622265	Non-significant
6Z,9Z,20-Heneicosatriene	0.484069551211708	0.0112058259331098	0.0283408103979157	0.872342551840521	Non-significant
ascr#36	0.62936937875571	0.285709069681026	0.380619018890173	0.380830980037278	Non-significant
Minabeolide-2	0.481956128885948	0.0190206244684731	0.0458975938260982	0.895436002258345	Non-significant
Methyl 4,4'-diapolycopene-dioate	0.812123750286834	0.0115510894719938	0.029066847311138	0.955612684266469	Non-significant
20-hydroxy-LTE4	0.659873669480339	0.0103204942379115	0.0263687308022342	0.968180650914332	Non-significant
PA(14:1(9Z)/0:0)	-0.220122	0.674878173010849	0.734426247100042	0.258218049815394	Non-significant
Penazetidine A	0.638934135119514	0.123502804982383	0.206319903306691	0.304052963998261	Non-significant
8-Hydroxyluteolin 7-[6'''-acetylallosyl-(1->2)-glucoside]	-0.157374	0.61627008172059	0.687881353786446	0.738941315851532	Non-significant
10Z,13Z,16Z-nonadecatrienenitrile	0.311258030780387	0.313826587993979	0.407688896496729	0.96964340925206	Non-significant
Quercetin 3-(6''-ferulylglucoside)	-0.171059	0.518152379988365	0.599113689361547	0.726082361215413	Non-significant
iso-1,2-nonadecanediol	0.287947906211604	0.229034645124129	0.326398873721833	0.43520305990697	Non-significant
Glutarylglycine	-0.794148	0.124926163183585	0.208349310551589	0.544810799398047	Non-significant
5alpha-androstane-3alpha-ol-17-one sulfate	0.305360920247007	0.468413932814126	0.549877225477453	0.373895105004956	Non-significant
omega-linoleoyloxy-Cer(t18:1(6OH)/28:0)	-0.409216	0.0934116188235376	0.169733542486814	0.806348718830164	Non-significant
(+)-Mahanimbine	-0.229986	0.635794271138213	0.701226374785697	0.377014406515174	Non-significant
PE(13:0/18:4(6Z,9Z,12Z,15Z))	0.851636274810932	0.177540441065842	0.270370275342647	0.556217423475427	Non-significant
PS(18:1(9Z)/0:0)	0.730876572956618	0.110962832682729	0.191454006649475	0.555226908514118	Non-significant
17-phenyl-trinor-PGF2alpha	-0.655526	0.0843013774762343	0.15682881955076	0.440089279149156	Non-significant
Cytochalasin J1	0.411300265560627	0.0996604053507476	0.176825401464297	0.586604552391922	Non-significant
PG(14:1(9Z)/14:1(9Z))	0.28110471427946	0.555943827848111	0.636183143207632	0.385594612566218	Non-significant
PC(18:4(9E,11E,13E,15E)/0:0)	0.0221654518337122	0.946292766263235	0.963655936286414	0.767352042836001	Non-significant
2E,4E-undecadienoic acid	0.522878209753729	0.0527567118432902	0.108892469279849	0.677310616568869	Non-significant
5,6-undecadien-8,10-diyn-1-ol	0.605490583007114	0.130131946151755	0.21417102834531	0.602008857757469	Non-significant
2,4,6,8,10-dodecapentaenal	0.667606162096026	0.0661499012549823	0.129322409694183	0.686824870494551	Non-significant
7-hydroxy-10E,16-heptadecadien-8-ynoic acid	0.570922353375417	0.113533164729789	0.194864840937953	0.62866928146884	Non-significant
Bisoprolol	0.236470313057831	0.614250688128988	0.687162863875542	0.277043125945168	Non-significant
Stoloniferone G	0.473926743592777	0.0638901557238141	0.126891184031989	0.640210505434437	Non-significant
DG(14:0/0:0/14:0) (d5)	-1.39912	2.66435846572301e-07	2.55932125697816e-06	1.46826422174481	Significant Down
PA(22:1(11Z)/0:0)	0.267890700803511	0.12865540082775	0.212090338988321	0.857228709727348	Non-significant
(2R)-6,8-Diglucopyranosyl-4',5,7-trihydroxyflavanone	0.0244818074209834	0.947714394706596	0.964120855714755	0.623611047268919	Non-significant
OKODiA-PS	0.14625702058125	0.56107997175777	0.640593019184014	0.548494268468964	Non-significant
Cer(d15:2(4E,6E)/20:0)	0.507047768006462	0.0644888544530854	0.12757300118541	0.748093022513204	Non-significant
Fisetinidol-4beta-ol 3,4,7,3',4'-pentamethyl ether	-0.0730287	0.740135868421967	0.789109639865042	0.634408130284805	Non-significant
Michosterol C	-0.166096	0.70790335331452	0.767023264600006	0.353241742682065	Non-significant
PA-PA	1.20155940140597	0.0101157949540768	0.0259786096635546	0.946201181137432	Non-significant

## Sheet: Lipidomics_Placenta
Metabolites	logFC	P.Value	adj.P.Val	VIP	significance
N-methyl hexanamide	-2.65203	4.42857169090195e-25	7.42437018768857e-25	1.03905101650031	Significant Down
1-Nonene	-2.07617	5.28040638379949e-13	6.80957384336133e-13	0.825873418479745	Non-significant
Butan-2-one	-5.5741	1.06159051883452e-39	4.58414087678544e-39	1.14284535124156	Significant Down
4Z-Hepten-2R-ol	-4.68652	3.80011172673518e-54	6.01684356733071e-53	1.18531112334447	Significant Down
2R-aminoheptanoic acid	-5.58702	4.90003324853961e-37	1.66251128075451e-36	1.1379777982354	Significant Down
3,4-dimethyl-5-carboxyethyl-2-furanhexanoic acid	-3.48833	1.11434214302201e-22	1.75462713127775e-22	1.01451466376026	Significant Down
Demethoxyisogemichalcone C	-6.3533	3.74449751433362e-26	6.84090892041718e-26	1.05589609171639	Significant Down
N-physeteroyl lysine	-3.8219	1.61068642534602e-30	3.76266910839029e-30	1.09074999245092	Significant Down
N-(3-oxo-heptanoyl)-homoserine lactone	-5.73731	3.16240831258813e-47	2.9073753841536e-46	1.16848265987535	Significant Down
2-methyl-2Z-hexenoic acid	-3.9547	2.1163848120689e-49	2.51320696433182e-48	1.17692154609849	Significant Down
Dihydroxychaulmoogric acid	-1.67179	0.000187364781762986	0.000198509155399446	0.505003390575401	Non-significant
Vomitoxin	-3.23119	1.34987469841166e-43	7.54341743230047e-43	1.15676883017444	Significant Down
12-hydroxy-10-dodecenoic acid	-1.70651	1.75178908788399e-08	2.11550800867346e-08	0.707583839387828	Non-significant
10E,12E-tetradecadiene-4,6-diynoic acid	-1.93751	4.82538191483334e-17	6.64364176679953e-17	0.901564296539255	Non-significant
ethyl 5R,6R-epoxy-9E-eicosen-7-ynoate	2.13626115915475	0.00319063232353757	0.00322457522059648	0.399842929655383	Non-significant
Myxol 2'-methyl hexoside	-1.99045	9.91611323844938e-13	1.25604101020359e-12	0.85661770126086	Non-significant
(23S)-1alpha-hydroxy-25,27-didehydrovitamin D3 26,23-lactone	-2.46831	7.42396690189587e-13	9.48802944861131e-13	0.821977447347116	Non-significant
Proversilin B	-2.73205	3.83727772822149e-11	4.79659716027687e-11	0.800386083398497	Non-significant
Sorbaldehyde	-7.56918	4.14986922330552e-56	9.09779022032363e-55	1.18712154874427	Significant Down
5S-HETE di-endoperoxide	-2.23077	3.04005502935449e-05	3.29435621051722e-05	0.494116800850314	Non-significant
3alpha,7alpha,12alpha-trihydroxy-5alpha-cholan-24-yl sulfate	-1.76849	0.000967518606635914	0.00099906812641752	0.435131361463298	Non-significant
Menellsteroid E	-2.25235	2.51092402985752e-06	2.77421122707533e-06	0.509023870130861	Non-significant
N-Cyclopropyl-trans-2-cis-6-nonadienamide	-2.19061	0.000816383796389149	0.000846070479894209	0.402041030395141	Non-significant
Cortisone acetate	-3.17115	1.44663014172863e-24	2.36948040455551e-24	1.04186013668901	Significant Down
Equol	-2.28027	2.1076899420058e-17	2.94456683074339e-17	0.93284618921385	Non-significant
ascr#21	1.60594728418321	0.00297774546871227	0.00302013330456582	0.414760326162959	Non-significant
clavulone I	-3.2346	2.84918768411879e-23	4.53641614510533e-23	1.02007560329588	Significant Down
Callyspongendiol	-4.57246	5.73991713257659e-47	4.95720115995251e-46	1.16963225445345	Significant Down
bhas#22	-1.76537	1.83717187330373e-16	2.49330468519792e-16	0.92028166797908	Non-significant
N-(2E,4E,10E,12Z-tetradecatetraen-8-yn-oyl) isobutylamine	-1.72006	0.0178299303217253	0.0178299303217253	0.360336890760886	Non-significant
Isogemichalcone B	-3.8442	5.10974414585889e-26	9.27565020108143e-26	1.05513202991127	Significant Down
N-myristoyl-O-phosphocholineserine	-2.05908	9.31857354485141e-17	1.27071457429792e-16	0.933815145427299	Non-significant
Bixin	-2.48578	4.19801279232526e-55	7.47771028632936e-54	1.19347088286453	Significant Down
Arthriniumsteroid A	-2.33355	8.28325599979136e-49	9.44291183976215e-48	1.18087795001387	Significant Down
PC(15:0/0:0)	-1.59058	2.16524531328992e-06	2.41052700893605e-06	0.616558084601778	Non-significant
1,3Z,6Z,9Z-Heneicosatetraene	-2.68283	2.29625413166003e-07	2.64952399806927e-07	0.612163030621604	Non-significant
6Z,9Z-Heneicosadien-11R-ol	-7.00374	4.70379222276426e-27	8.87801843369414e-27	1.04330996281978	Significant Down
13-methyl-1,2-eicosanediol	-4.99942	7.78262918882644e-22	1.19894557773813e-21	0.995070906379522	Non-significant
PA(15:0/22:2(13Z,16Z))	-2.11864	3.86261065739264e-08	4.5489423031277e-08	0.720227018976694	Non-significant
PG(O-16:0/18:4(6Z,9Z,12Z,15Z))	-1.74235	1.6042853206229e-07	1.86620945460214e-07	0.684019314643669	Non-significant
Linoleic acid(d4)	-4.21686	3.86225463889499e-35	1.13478615678873e-34	1.12383256835833	Significant Down
PG(P-16:0/16:1(9Z))	-1.92841	3.24840752706904e-08	3.85748393839448e-08	0.708167688577977	Non-significant
PA(13:0/22:0)	-1.58342	3.84335697285789e-07	4.3639710647988e-07	0.67274677321167	Non-significant
Galalpha1-6Glcbeta-Cer(t19:1/22:0(2OH[R])	2.36338293527035	0.000157902366036169	0.000167918560896672	0.389304882983318	Non-significant
Pentadecylic acid	-4.12571	4.74669659406334e-31	1.13681389017483e-30	1.09177965672992	Significant Down
24-methylenecycloartanyl ferulate	-1.65313	1.68407510253637e-09	2.05111711206353e-09	0.764770177997768	Non-significant
PG(O-16:0/14:0)	-1.49878	1.45347550599584e-07	1.69770704593776e-07	0.691460471521245	Non-significant
Egregiachloride B	-5.78836	4.21836293853525e-47	3.75697949213295e-46	1.16740804476545	Significant Down
PG(12:0/13:0)	-3.16323	7.41468025469126e-26	1.31253656682423e-25	1.03914127750131	Significant Down
PG(12:0/19:0)	-2.06613	1.0181442491561e-06	1.14692138738928e-06	0.654698274308824	Non-significant
6-Hydroxyoctadeca-7,9-diynoic acid	-6.5939	1.1965374564161e-28	2.48914726334737e-28	1.06838200918234	Significant Down
1-(3-methylpentadecyl)-3-nonylcyclopentane	-2.96417	6.44420915137983e-25	1.06779046985073e-24	1.05189069423589	Significant Down
Lignoceryl alcohol	-3.4572	6.2360622211914e-26	1.12485932470858e-25	1.04617941499198	Significant Down
14Z-Tricosene-10-one	-3.55275	7.42591289577034e-38	2.67896857632221e-37	1.12848884061879	Significant Down
15-tetracosenal	-4.70547	3.10013409496746e-25	5.2906480063816e-25	1.03538580779585	Significant Down
26:2(5Z,9Z)(25Me)	-7.0871	2.43084769971401e-46	1.92442109560693e-45	1.16594837517568	Significant Down
30:5(15Z,18Z,21Z,24Z,27Z)	-2.48407	0.000117285609553574	0.000126137353670825	0.528431881462233	Non-significant
30-hydroxy-triacontanoic acid	-3.58634	7.02833421683548e-33	1.87203294560571e-32	1.09944506807759	Significant Down
1,2-tricosanediol	-3.74197	8.37524168619535e-26	1.4643827488133e-25	1.05250018254178	Significant Down
24,24-Difluoro-1,25,26-trihydroxyvitamin D3	-3.78169	2.55602834729582e-18	3.58851270433157e-18	0.930892545072966	Non-significant
Penicisteroid G	-4.09478	1.41478702296911e-20	2.12218053445367e-20	0.958464642020891	Non-significant
Lynestrenol	-4.09401	7.54282673475333e-22	1.1683182714156e-21	1.00390029620935	Significant Down
PA(12:0/15:1(9Z))	-2.02679	1.91414315731347e-08	2.29214621779134e-08	0.669399508183572	Non-significant
Cer(t18:1(6OH)/14:0(2OH))	-3.94415	1.73468422319735e-40	7.9739516711491e-40	1.14629206042083	Significant Down
13-Methyl-1-hentriacontene	-2.18439	4.04947859836604e-25	6.86965119365667e-25	1.05636076110715	Significant Down
Ceryl alcohol	-1.94727	1.78313647813307e-29	3.97026481459315e-29	1.09514133044658	Significant Down
9Z-Tritriacontene	-3.58588	9.13301349065844e-29	1.92808062580567e-28	1.07827794705456	Significant Down
PA(12:0/16:1(9Z))	-4.95515	1.99374378838578e-31	4.85655538196535e-31	1.08996424987825	Significant Down
24-norcholesterol	-3.86064	4.26160132771394e-44	2.5841625072308e-43	1.16303597119105	Significant Down
omega-linoleoyloxy-Cer(t18:1(6OH)/36:0)	-2.82453	5.72538775496828e-20	8.36787441110748e-20	0.976798866826069	Non-significant
3-amino-octanoic acid	-2.25787	5.73844451635274e-13	7.36692201423663e-13	0.833913394526983	Non-significant
Montanyl alcohol	-1.99309	8.60603661282451e-36	2.75586565691572e-35	1.13428849220443	Significant Down
Rhodovibrin	-2.36058	1.18043851003821e-13	1.54323383193069e-13	0.857262824754023	Non-significant
Annosquatin B	-1.71415	5.89492215753006e-12	7.40111372200911e-12	0.790266374752744	Non-significant
PA(O-16:0/18:3(9Z,12Z,15Z))	-1.96188	2.32864797397254e-17	3.23738864674231e-17	0.939516928027267	Non-significant
Cholesterol	-3.34439	3.72697579774819e-20	5.47519640390843e-20	0.974514881968441	Non-significant
9Z-Pentatriacontene	-2.52319	3.01568464660377e-27	5.72980082854716e-27	1.0778427092967	Significant Down
(R)-nonacosan-10-ol	-2.27262	1.62244309864997e-36	5.3767009664563e-36	1.1372574801199	Significant Down
1,26-Hexacosanediol	-5.61781	5.62431566416747e-19	7.97477594172999e-19	0.946906330291878	Non-significant
Cer(d15:2(4E,6E)/22:0(2OH))	-3.67351	2.18304033179708e-19	3.12646479679481e-19	0.933005750811391	Non-significant
Carboceric acid	-4.48916	2.04611963618953e-40	9.25625549704786e-40	1.13992565818604	Significant Down
Laurenenyne A	-7.81378	5.27938396547313e-32	1.33152604438924e-31	1.09677626956718	Significant Down
Heptacosanol	-5.95761	4.36345832005074e-45	3.10896405303615e-44	1.16364232666762	Significant Down
4alpha,14alpha-Dimethyl-5alpha-Ergesta-7,9(11),24(28)-trien-3beta-ol	-10.5478	5.97541418289292e-51	8.10949067678324e-50	1.17429128476655	Significant Down
Ergosta-4,6,8(14),22E-tetraen-3-one	-1.60546	1.16899476471611e-10	1.44853699106127e-10	0.795782561234332	Non-significant
21-Methylhentriacontan-7-one	-2.61853	3.01361725899054e-29	6.60677629855618e-29	1.08389272500145	Significant Down
Nonadecyl palmitoleate	-4.98559	3.3728174546044e-39	1.37321853508893e-38	1.13250671456273	Significant Down
(+/-)N-(2-fluoro-ethyl)-2,16,16-trimethyl-5Z,8Z,11Z,14Z-tricosatetraenoyl amine	-3.33332	2.08557674720677e-27	4.01614441185088e-27	1.06772327231745	Significant Down
9Z-Heptatriacontene	-4.78635	2.81357045113891e-33	7.71026517860183e-33	1.11157220807431	Significant Down
hentriacontan-16-ol	-2.32821	1.16982904297379e-28	2.45147997976125e-28	1.08373744702789	Significant Down
25Z-Tetratriacontenoic acid	-4.76785	2.32509325333561e-42	1.20482104945572e-41	1.14941861768589	Significant Down
nonacosanoic acid	-2.06655	3.22206131329332e-06	3.54551148373975e-06	0.535475585636047	Non-significant
17:0 Cholesterol ester	-3.20068	4.62942760635738e-16	6.22352296137666e-16	0.83166703268587	Non-significant
4,4-dimethyl-5alpha-cholest-7-en-3beta-ol	-11.8595	4.30044825486119e-25	7.25223522269491e-25	1.03228165860475	Significant Down
14S-Methyl-1-octadecene	-3.16214	3.80757193531726e-38	1.40136194844808e-37	1.13709368883814	Significant Down
GlcCer(d18:2(4E,8Z)/16:0)	-1.75078	0.00347351262606928	0.00349806041847967	0.389198573646306	Non-significant
PC(10:0/16:0)	-1.84571	3.58505328833543e-07	4.08696074870239e-07	0.705611786700977	Non-significant
2,6,8,12-Tetramethyl-2,4-tridecadien-1-ol	-5.88924	2.6894381448113e-55	5.10993247514147e-54	1.18846134921401	Significant Down
R.g.Keto-II	-2.09966	8.84673433313468e-06	9.69738186516686e-06	0.56520708451663	Non-significant
Cer(t18:1(6OH)/22:0(2OH))	-3.97161	1.92180495476098e-32	5.02490286336588e-32	1.10125641399454	Significant Down
5-n-pentacosylresorcinol	-5.0305	1.04076724897242e-31	2.57929274745339e-31	1.09387663771022	Significant Down
24,25-dihydrolanosterol	-4.50384	5.80191791743555e-07	6.56169288281401e-07	0.622787173821953	Non-significant
Cer(m18:0/18:0)	-4.57454	7.6727695744742e-32	1.91819239361855e-31	1.1012968078202	Significant Down
hentriacontan-16-one	-4.13933	1.67195292440287e-28	3.42810491694113e-28	1.08516280647107	Significant Down
2,6E,10E-Trimethyl-2,6,10-dodecatriene	-4.96291	1.80853326516028e-28	3.68165700407629e-28	1.0719161853697	Significant Down
1-Tritriacontanol	-1.72982	3.41928850052039e-21	5.1834958651506e-21	1.01441934740115	Significant Down
6-Hydroxy-6a,12a-dehydro-alpha-toxicarol	-4.80482	2.56997198402277e-39	1.07712061095072e-38	1.1369903892389	Significant Down
1alpha,25-dihydroxy-26,27-dipropylvitamin D3	-6.29267	2.72552648632051e-17	3.77075266311333e-17	0.916433782649852	Non-significant
GlcCer(d18:1/18:1(9Z))	-2.74109	1.94182590081627e-28	3.92496724633076e-28	1.07915952420533	Significant Down
Cer(d18:0/18:0)	-5.4574	1.24838339004597e-54	2.09287803625355e-53	1.18611697379624	Significant Down
6,9,12-Nonacosatriene	-5.65505	3.38164778870111e-57	9.63769619779818e-56	1.19126220739824	Significant Down
Cer(m18:1(4E)/18:0)	-5.07846	3.23632668300736e-28	6.49544439899364e-28	1.06255623142242	Significant Down
Cer(d18:0/13:0)	-4.27588	1.55567511463276e-37	5.40691960573583e-37	1.13362214837489	Significant Down
DG(19:0/20:1(11Z)/0:0)[iso2]	-3.81597	1.22430837636308e-39	5.20787891438028e-39	1.14352	Significant Down
2-Tritriacontanone	-6.67363	7.30968450380429e-44	4.16652016716845e-43	1.14864669542267	Significant Down
Dotriacontanol	-6.41631	1.50923125001377e-40	7.05132633203155e-40	1.14054002767976	Significant Down
Cer(d18:0/14:0)	-6.72828	1.638079925411e-44	1.08570413660962e-43	1.15820073056624	Significant Down
Cer(d14:2(4E,6E)/18:1(9Z))	-5.05659	1.3101120999153e-58	6.22303247459768e-57	1.19206239753366	Significant Down
TG(17:0/18:0/18:0)[iso3]	-7.77204	2.44652286930517e-47	2.40434144052404e-46	1.17288107928308	Significant Down
Ethyl 2-Bromo-2-iodoacetate	-5.96657	4.29023354353822e-12	5.41025026508138e-12	0.800924540652996	Non-significant
2R-aminohexadecanoic acid	-4.09906	4.70051308128856e-28	9.36815544172894e-28	1.07499661620651	Significant Down
9Z,15Z,22Z-hentriacontatriene	-5.88226	2.37882170006999e-44	1.50658707671099e-43	1.16061758366181	Significant Down
11,21-Dimethylheptatriacontane	-4.45036	1.81307567055978e-36	5.93938581735099e-36	1.12088823489708	Significant Down
Tephrowatsin A	-4.52028	1.95386959554329e-13	2.531149248772e-13	0.814357948069328	Non-significant
9Z,19Z-Heptatriacontadiene	-1.8909	1.70456461955315e-13	2.21826902544588e-13	0.834586460010843	Non-significant
podocarpic acid	-4.67607	2.42190410389196e-21	3.71098209467316e-21	0.992431221962359	Non-significant
N-stearoyl GABA	1.59048953392581	0.000641395765392184	0.000667145230426177	0.509869442434507	Non-significant
18-oxo-tetrahydrocortisol	-1.82652	1.83570863767595e-35	5.62555872836178e-35	1.13238102008951	Significant Down
OHOHA-PA	1.58463822873416	0.00142128137312253	0.00146232921061343	0.449364509911326	Non-significant
Strophanthidin	-5.80575	4.05730424888008e-33	1.10126829612459e-32	1.10930538866829	Significant Down
7-methyl-6E-hexadecenoic acid	-3.34799	9.12455366411607e-29	1.92808062580567e-28	1.06284548969262	Significant Down
N-heneicosanoyl taurine	-2.75432	1.15371465206084e-25	1.99277985355963e-25	1.04550804334738	Significant Down
Ximaosteroid C	-1.97103	2.51139121608924e-06	2.77421122707533e-06	0.57977771036933	Non-significant
N-docosanoyl taurine	-3.5499	1.45300073362072e-20	2.16809009990527e-20	0.973534560585716	Non-significant
carthamosterone	-3.17082	9.52426032191313e-46	7.33625457228444e-45	1.16992186079181	Significant Down
PG(15:0/22:1(11Z))	2.00421652350296	0.00211504758070751	0.00216053247491628	0.459055222338598	Non-significant
5,7,9,11,13-tetradecapentaenoic acid	-5.93575	3.69113377417726e-30	8.5526270377278e-30	1.07676248524582	Significant Down
1-(2-methoxy-tricosanyl)-sn-glycero-3-phosphoethanolamine	-1.60085	3.88775547339725e-30	8.9355670154695e-30	1.09081644994586	Significant Down
Peridinin	-1.62773	4.16436093814998e-40	1.82591210365038e-39	1.15968942642457	Significant Down
PC(13:0/18:3(6Z,9Z,12Z))	1.72163407498893	0.00677871597968453	0.00680258469792286	0.413220629500202	Non-significant
11-dodecen-1-ol	-1.66515	1.0160633142437e-35	3.21753382843838e-35	1.13038834623555	Significant Down
LTB4 ethanol amide	-3.85676	6.09384810155002e-36	1.97357580561563e-35	1.11530270776999	Significant Down
18:1 Cholesterol ester (d5)	-4.01391	7.95301752773867e-26	1.39914197247254e-25	1.02962217011371	Significant Down
Tetrahydroaldosterone-3-glucuronide	-2.99682	2.38933568281399e-35	7.24426244257434e-35	1.10891522477807	Significant Down
N-(2E,9Z-hexadecadienoyl)-homoserine lactone	-4.22437	2.95290086917949e-31	7.13200633657759e-31	1.08888736570481	Significant Down
Cer(d15:2(4E,6E)/22:0)	-3.08438	1.44495016355155e-38	5.64124378920811e-38	1.13620462199808	Significant Down
PA(20:3(8Z,11Z,14Z)/0:0)	4.67451182700708	2.73221339163479e-15	3.65577848176486e-15	0.867268613666436	Non-significant
PC(10:0/4:0)	-3.25786	3.82805893521765e-10	4.68238968470828e-10	0.744320551649665	Non-significant
iso-1,2-heptadecanediol	-4.75228	1.50827682625169e-42	8.11054519776852e-42	1.15240486643747	Significant Down
bhas#32	3.42028589943972	6.78393718872097e-20	9.81432537454556e-20	0.960015994584875	Non-significant
11alpha-Hemiglutaryloxy-1,25-dihydroxyvitamin D3	1.77172541383951	1.54319584198064e-05	1.67866723268886e-05	0.623719848978051	Non-significant
23-Hexacosen-1-ol	-6.20238	6.759700864792e-20	9.81432537454556e-20	0.98090831946378	Non-significant
Cer(d18:0/15:0)	-5.91689	2.76786452630917e-26	5.08929929031041e-26	1.05743680241504	Significant Down
Argenonic acid	-5.36132	4.12591795565875e-29	8.97623372032628e-29	1.06960633128246	Significant Down
11Z-Hentriacontene	-5.37208	1.64616028777552e-57	5.21284091128913e-56	1.19162975148606	Significant Down
Gheddic acid	-3.02859	5.39953691360843e-29	1.16580910634728e-28	1.07787700205503	Significant Down
Cer(m18:0/20:0)	-6.42267	3.825560470702e-44	2.37018420467406e-43	1.16042149833033	Significant Down
Cer(m18:1(4E)/16:0)	-6.97579	6.38583020586355e-62	3.63992321734223e-60	1.19718678372916	Significant Down
2-Bromo-2-iodoacetic acid	-6.48843	4.72233400093751e-67	4.48621730089063e-65	1.20292446540915	Significant Down
5,13,16-trimethyloctacosane	-5.57966	4.74099188058295e-57	1.22834789633286e-55	1.19007504393606	Significant Down
6-C-Glucopyranosylepicatechin	-2.7464	2.95521305669473e-20	4.36391565366839e-20	0.970461373430078	Non-significant
omega-linoleoyloxy-Cer(t18:1(6OH)/30:0)	-5.50241	6.98301758333826e-69	9.95080005625702e-67	1.20498274220908	Significant Down
3,5-Dimethyldodecane	-4.87868	3.02029596843344e-24	4.91876772002017e-24	1.00464198225924	Significant Down
(2E)-4-hydroxy-3-methylbut-2-en-1-yl trihydrogen diphosphate	-3.36117	7.60002267027161e-47	6.37060723831591e-46	1.16940507489494	Significant Down
octatriacontanoic acid	-4.7655	9.82242703688588e-54	1.47336405553288e-52	1.18818170440006	Significant Down
25-hydroxy-cholesterol(d3)	-3.61893	2.69233011063846e-23	4.31075326703348e-23	1.01687592714513	Significant Down
Cer(d18:1/34:0)	-3.03584	5.01406742881725e-33	1.34812190303105e-32	1.10438353777228	Significant Down
(E,E)-3,7,11-Trimethyl-2,6,10-dodecatrienyl decanoate	-1.79713	3.10561717142666e-05	3.35265490097196e-05	0.501816294483408	Non-significant
Lignoceric acid(d3)	-4.80545	5.04430284168022e-24	8.1683313061299e-24	1.01834725863768	Significant Down
7S-Methylheptadecane	-3.87745	1.94758144718682e-26	3.62784779377937e-26	1.04882497185147	Significant Down
Tricosanyl palmitoleate	-5.28507	4.77658783989273e-35	1.37507831754488e-34	1.1104819142317	Significant Down
Cer(m18:1(4E)/26:0)	-2.28313	7.02077865395009e-26	1.25844145684011e-25	1.05611725615686	Significant Down
Cer(d18:2/32:0(32OH))	-4.93873	7.00828506035943e-34	1.97758538831924e-33	1.12000250168682	Significant Down
Muricadienin	-3.08068	3.6396112065479e-45	2.65971588170808e-44	1.16468614138286	Significant Down
Chatenaytrienin-3	-1.82168	1.54002315444347e-14	2.0414260419367e-14	0.835731264346225	Non-significant
3,7,11,15,18-pentamethyloctacosane	-5.60949	1.34175740274831e-57	4.78001074729086e-56	1.19011613169826	Significant Down
37:3 methyl alkenone	-5.40895	1.36691501543845e-37	4.8095157950612e-37	1.12503446614481	Significant Down
Phthioceranic acid (C40)	-8.06248	4.12761164032793e-32	1.05032974776202e-31	1.09705738755421	Significant Down
Heneicosanyl palmitoleate	-5.28928	2.67754190061723e-32	6.93726765159919e-32	1.10395351067525	Significant Down
13-Methyl-1-tritriacontene	-5.54205	1.09380468201451e-20	1.64938801256157e-20	0.996232444050504	Non-significant
20:0 Campesterol ester	-6.5612	7.07607806518372e-48	7.46919351324948e-47	1.16876878767866	Significant Down
20:1 Campesterol ester	-4.84465	3.7157015997937e-38	1.39338809992264e-37	1.12650064363711	Significant Down
Cer(m18:1(4E)/20:0)	-3.14941	1.2101547815089e-37	4.31117640912546e-37	1.13610318432935	Significant Down
Apuleisin	-5.28746	2.7148222791231e-21	4.13756336657798e-21	1.00471586007308	Significant Down
TG(17:0/20:0/20:0)[iso3]	-3.57191	1.02380781919431e-55	2.08418020335984e-54	1.18925231363262	Significant Down
1-(O-alpha-D-glucopyranosyl)-(1,3R,29S,31R)-dotriacontanetetrol	1.97652755483076	1.52512904857603e-05	1.66537080016922e-05	0.558376613086792	Non-significant
22:0 Campesterol ester	-4.84711	2.90982760985121e-29	6.42868890548524e-29	1.08836843611995	Significant Down
22:1 Campesterol ester	-4.75373	1.41429120182735e-35	4.42937354418454e-35	1.11928616578843	Significant Down
Cer(d18:0/29:0(29OH))	-3.70126	7.3426271304321e-26	1.30790545760822e-25	1.03831110391819	Significant Down
Cer(d18:0/36:0(36OH))	-4.05763	4.94618093605115e-42	2.47309046802557e-41	1.15025377382597	Significant Down
2-eicosyl-3-hydroxy-tritriaconta-16Z-enoic acid	-5.53756	4.25414727196247e-09	5.15928498940129e-09	0.656602762525266	Non-significant
Cer(d18:1/35:0)	-7.39969	1.8532721245901e-25	3.18182262354324e-25	1.03137626551047	Significant Down
Palmitoyl-EA(d4)	-2.14519	1.8639263863803e-08	2.24143046463453e-08	0.634210676559404	Non-significant
TG(17:0/18:0/20:0)[iso6]	-1.75552	3.73949317014869e-14	4.93405348839064e-14	0.862610244523139	Non-significant
Glycinoprenol-10	-5.03406	1.2347013571822e-32	3.25823969256415e-32	1.09868020071326	Significant Down
omega-linoleoyloxy-Cer(d18:1/26:0)	-4.12664	4.07140949491585e-35	1.18403235311328e-34	1.11778568212758	Significant Down
Cer(d18:2/30:0)	-4.49365	1.77876872858991e-42	9.38794606755787e-42	1.15266813124939	Significant Down
9,10-Tetracosadiene	-6.57065	4.67778757337693e-15	6.22976382435713e-15	0.805446115581446	Non-significant
Cer(d18:0/31:0)	-1.85791	2.47287473968758e-20	3.67067344172375e-20	0.945596045541744	Non-significant
1,7Z,13Z-Pentacosatriene	-4.94902	1.25395242757001e-38	4.96356169246463e-38	1.13418429359498	Significant Down
3Z,6Z,9Z-Pentacosatriene	-5.52575	3.65157397851237e-38	1.3875981118347e-37	1.13385710190739	Significant Down
5,9-Hexacosadiene	-6.0158	1.00024738256272e-41	4.91500869017889e-41	1.14688567963538	Significant Down
3,6,9-Heptacosatriene	-4.77536	2.0724590017204e-64	1.47662703872578e-62	1.19813612241845	Significant Down
7Z,11Z-Heptacosadiene	-4.73569	2.37538579629283e-52	3.38492475971728e-51	1.18222334923979	Significant Down
10,22-Dimethyldotriacontane	-4.25608	3.68508841817114e-08	4.35788464389534e-08	0.653207499232601	Non-significant
Hexanoyl-CoA	-5.26422	3.02980983937147e-10	3.72196467336582e-10	0.684731116728048	Non-significant
PA(19:1(9Z)/22:2(13Z,16Z))	1.81730709865743	0.000197966403041798	0.00020896453654412	0.484374047285784	Non-significant
Odyssic acid	2.22506782845188	0.000464122580084766	0.000484523572615964	0.471660969963672	Non-significant
6Z-Tetradecene	-3.26386	3.95228879150531e-22	6.15520385562302e-22	1.00940790060039	Significant Down
N-hexacosanoyl taurine	-1.8546	1.94573837959371e-19	2.80068403123336e-19	0.986939743578132	Non-significant
(24R)-24-fluoro-1alpha,25-dihydroxyvitamin D2	-3.30814	5.42518951164641e-24	8.73547463739677e-24	1.02203656090492	Significant Down
(2S,3R,4E,8E)-3-Hydroxy-2-[methyl(stearoyl)amino]-4,8-octadecadien-1-yl hydrogen sulfate	-6.37743	2.20386017330261e-44	1.42750033952555e-43	1.16034866266117	Significant Down
N-stearoyl glycine	-5.56532	1.25916054095172e-44	8.75270132124977e-44	1.15568249772269	Significant Down
Triangulyne A	-2.07682	1.5762267629841e-33	4.40416301422029e-33	1.11199353273691	Significant Down
Type IV cyanolipid 20:0 ester	-4.27653	2.46299666155458e-07	2.83045987315748e-07	0.643951169063094	Non-significant
PC(18:2(9Z,12E)/17:2(9Z,11E))	1.57151	1.30816465998122e-06	1.46782255155373e-06	0.607147569022737	Non-significant
PG(18:0/20:4(5Z,8Z,11Z,14Z))	1.73013697580627	0.000415126048195557	0.000434966631381374	0.439069177291696	Non-significant
5-oxo-7-decynoic acid	2.76043118249371	0.000317099904245342	0.000333481449114105	0.488849463724592	Non-significant
15Z-Insignoic acid E	-2.85951	9.3769257485264e-26	1.62952673068904e-25	1.05075364735206	Significant Down
N-(2-hydroxy-13-methyl-tetradecanoyl)-4-hydroxycapnine	-5.84886	8.66617634065889e-29	1.85703778728405e-28	1.0784496342393	Significant Down
Exophilin A2	-6.87205	1.27960423131211e-41	6.18113908345683e-41	1.13945931296814	Significant Down
glas#24	-6.15015	4.43314936628491e-23	7.01915316328445e-23	1.02094398787075	Significant Down
Flavocristamide B	-4.97031	8.26740433925191e-43	4.53117353208999e-42	1.14855713395275	Significant Down
1-O-(2R-hydroxy-hexadecyl)-sn-glycerol	-2.08039	2.89602488287456e-08	3.45341879338599e-08	0.656844422961247	Non-significant
10-methyl-1-dodecanol	-6.74148	2.65132179306824e-48	2.90625658086326e-47	1.16720151279728	Significant Down
N-(13-methyl-tetradecanoyl)-capnine	-4.36018	1.40838530034494e-44	9.55690025234065e-44	1.16030236730809	Significant Down
3-methyl-1-heptene	-2.274	1.5011315836152e-28	3.10016305311836e-28	1.07127843052448	Significant Down
Vitamin D3 butyrate	-3.37885	5.49074186956077e-37	1.84101345038214e-36	1.13122825538449	Significant Down
13-(beta-D-glucosyloxy)docosanoic acid	-3.68777	1.28089391330275e-31	3.14702383871795e-31	1.09865032571945	Significant Down
7-dehydrocholesterol-d7	-4.04768	2.58418969819322e-38	9.95262248628468e-38	1.13429974136233	Significant Down
3,5,7-Trimethyl-2E,4E,6E,8E-undecatetraene	-5.51749	1.73658073427091e-50	2.15185004029221e-49	1.17728324828232	Significant Down
(-)-Petrosynoic acid C	-4.76122	3.05478980065747e-35	9.06890722070185e-35	1.11961278610509	Significant Down
(2S,3S)-2-hydroxytridecane-1,2,3-tricarboxylic acid	-3.41401	2.52638008467796e-26	4.67544366320272e-26	1.05709307320161	Significant Down
gamma-sanshool	-6.17788	5.13359130524421e-25	8.55598550874034e-25	1.04522905450208	Significant Down
PC(O-18:1(10E)/2:0)	-1.81362	0.00193559056606696	0.00198432845801829	0.41518367131698	Non-significant
t17:0 phytosphingosine	-7.41182	3.46485341094514e-41	1.64580537019894e-40	1.14276839259177	Significant Down
8Z-Heptadecene	-1.98367	2.95903812334656e-27	5.6599051352602e-27	1.06802462810673	Significant Down
Pentacosanylserotonin	-7.07652	1.65706126259948e-35	5.13328760696578e-35	1.11904908502138	Significant Down
1-O-(2R-hydroxy-heneicosanyl)-sn-glycerol	-5.51832	5.95859855703524e-31	1.41516715729587e-30	1.09920265864565	Significant Down
Lauroyl diethanolamide	-5.25097	1.8955548615406e-33	5.24498189843759e-33	1.11054286213754	Significant Down
N,N-bis(4-acetamidobutyl)-15-methylhexadec-6E-enamide	-5.77127	2.99942268905834e-39	1.23889198026323e-38	1.13735635974276	Significant Down
(+)-Vulgraon B	-1.94898	9.84093004222233e-28	1.90793541634923e-27	1.07446559087441	Significant Down
1,28-Octacosanediol	-7.87686	5.32812311902309e-28	1.05366253332231e-27	1.05686855645235	Significant Down
14-methyl-1-hexadecanol	-1.99808	0.00212578617274194	0.00216374664011233	0.388551593818746	Non-significant
1-Octacosene	-6.05775	5.36073920462229e-28	1.05366253332231e-27	1.06973466364867	Significant Down
Linoleyl hydroxamic acid	-2.7359	2.80889855081001e-42	1.42952872675152e-41	1.15706780546456	Significant Down
3S,7S-dimethyl-2S-tridecanol	-7.05588	2.00607015358581e-70	5.71729993771955e-68	1.20676416600937	Significant Down
1-O-(2R-hydroxy-nonadecyl)-sn-glycerol	-2.72921	1.46820032833827e-22	2.29910490976048e-22	1.01082068700976	Significant Down
Hydroxy-3,4-dehydro-apo-8'-lycopene	-3.37896	9.39218484208133e-13	1.19498780356838e-12	0.829708298636979	Non-significant
11,12-dihydroxy arachidic acid	1.83259693180928	0.000131808608828143	0.000141223509458724	0.541262756620074	Non-significant
Hydroxyphthioceranic acid (C34)	-11.6347	2.56939491794211e-34	7.32277551613502e-34	1.10682851235651	Significant Down
11-Methylnonacosane	1.97768026077241	2.18445326570837e-07	2.53076902734506e-07	0.645893776772669	Non-significant
9S,10R-Epoxy-1,3Z,6Z-heneicosatriene	2.95004469370691	1.89020713398217e-06	2.11258444386243e-06	0.560633427854729	Non-significant
dodecanol	-4.0649	2.43854353792372e-19	3.4749245415413e-19	0.961823822829012	Non-significant
17-methyl-phytosphingosine	-6.45327	1.07914021537234e-30	2.54177654033981e-30	1.07872336616063	Significant Down
13-(3-methyl-5-pentylfuran-2-yl)-tridecanoic acid	-1.86006	1.69750293543654e-10	2.09432180346067e-10	0.755483924266566	Non-significant
Pantheric Acid A	-6.15464	3.91253334080558e-40	1.74230000332749e-39	1.13896795782081	Significant Down
Nonadecanal	-4.12237	9.79783548009417e-30	2.23390648946147e-29	1.08694122188931	Significant Down
Heptacosanedioic acid	-6.12567	1.22084334612203e-29	2.76143137813315e-29	1.07457027402841	Significant Down
(+)-C27-Phthienoic acid	-4.75296	3.15721927651227e-47	2.9073753841536e-46	1.16470326557693	Significant Down
3S,7S-dimethyl-2-hexadecanol	-3.83972	3.68613412848711e-58	1.50078318088404e-56	1.19189875093864	Significant Down
Oleic acid (d5)	-2.46732	4.36070776054657e-14	5.72719682836762e-14	0.867776974460492	Non-significant
Ethyl-(5R,12S)-diacetoxy-(6E,8E,10E,14Z)-eicosatetraenoate	-3.85227	1.58317774215916e-26	2.96845826654843e-26	1.04719676405264	Significant Down
ascr#11	-1.99222	4.14098024667596e-37	1.42190285578632e-36	1.12675289566421	Significant Down
10S,14S-Dimethyl-1-octadecene	-8.18471	3.87373583130715e-56	9.09779022032363e-55	1.18659068254091	Significant Down
3-heptadecylphenol	-3.98856	6.7357325247915e-44	3.91772197870526e-43	1.15787693565122	Significant Down
15R-PGE2 methyl ester, 15-acetate	-6.32631	1.34702825459548e-18	1.9005101611867e-18	0.919440666491916	Non-significant
Compound 17	-4.27227	3.24616154904638e-07	3.71548611035429e-07	0.634425730877974	Non-significant
Anhydroeschscholtzxanthin	-4.86125	1.81610641841496e-46	1.47882951213789e-45	1.16629007569972	Significant Down
2-O-(beta-D-galactopyranosyl-(1->6)-beta-D-galactopyranosyl) 2S-hydroxytridecanoic acid	-4.55257	5.10240370302545e-08	5.98430063935083e-08	0.64723818276161	Non-significant
Cer(m18:0/16:0)	-3.50298	6.47054269236782e-44	3.84188472359339e-43	1.16206010215577	Significant Down
BRN 2646116	-4.37798	1.21200928527916e-38	4.86510769443043e-38	1.14106705970409	Significant Down
Mycolipanolic acid (C27)	-3.47732	3.63095375284866e-32	9.32271909515197e-32	1.09871659786399	Significant Down
2,4-dimethyl-2-eicosenoic acid	-4.24321	2.22498034571793e-47	2.26471213760575e-46	1.17029371541205	Significant Down
1-eicosanylglycerol	-5.54985	8.42906505938399e-17	1.15494401054059e-16	0.893547083066172	Non-significant
phylloquinone	-7.19556	2.47753148022872e-35	7.43259444068616e-35	1.10396294443755	Significant Down
14-methyl-1-pentadecanol	-1.90923	1.09029462349335e-50	1.41242712588911e-49	1.1897412521164	Significant Down
Penasterol	-2.1905	3.02320232747235e-16	4.08347233805507e-16	0.901098293269687	Non-significant
2-hydroxy behenic	-6.7154	3.83530638522633e-38	1.40136194844808e-37	1.13383707792285	Significant Down
Semiplenamide E	-6.16941	1.32722929329518e-29	2.97842794164667e-29	1.08365383128897	Significant Down
iso (19-methyl-d20:0) sphinganine	-5.73446	2.85559968985365e-45	2.14169976739024e-44	1.15977917745622	Significant Down
2-Hydroxy-22-methyltetracosanoic acid	-3.79735	9.88904691064404e-25	1.62912044481708e-24	1.02968467483107	Significant Down
Montanic acid	-6.03444	6.95498575170516e-28	1.35765132824382e-27	1.06965738307625	Significant Down
2-hydroxy-tricosanoic acid	-4.07492	5.35058236704901e-11	6.65902172318327e-11	0.740117187846828	Non-significant
alpha-N-(3-(11,12-methylene)-octadecanoyloxy-octadecanoyl)-L-ornithine	2.59090727082346	0.00014313098616897	0.000152780266135418	0.525638154450175	Non-significant

## Sheet: Lipidomics_Cord_serum
Metabolites	logFC	P.Value	adj.P.Val	VIP	significance
(-)-Homopterocarpin	-0.442792	0.227200310048985	0.298307960327943	0.437942550293221	Non-significant
4Z-Hepten-2R-ol	-0.531499	0.117939532451914	0.170723658863959	0.638909187462432	Non-significant
N-physeteroyl lysine	-0.623979	0.0684384904279138	0.107323996352865	0.683421205686857	Non-significant
3Z-hexenol	1.85966391703946	0.00098777955977928	0.00254791736915029	0.845710587582681	Non-significant
(E)-4-(6-methyl-1,2-dithiin-3-yl)but-1-en-3-yn-1-ol	-0.695224	0.255321107495694	0.329806360384453	0.374952321538396	Non-significant
Sayanedine	-0.756797	0.127533984664546	0.182695742737447	0.765606683695354	Non-significant
PA(6:0/6:0)	0.391022316202121	0.37773152151628	0.457923425791333	0.52014193711213	Non-significant
Propyl 2-furanacrylate	-0.586129	0.435481501380859	0.515204551484601	0.494984735165623	Non-significant
Corticrocin	-0.0661417	0.897667769189387	0.919887268426748	0.148857844706393	Non-significant
4'-Chloro-2-hydroxyaurone	0.209203469856958	0.770616363336793	0.812828469863521	0.396130835819898	Non-significant
N-(3-hydroxy-pentanoyl)-homoserine lactone	-0.0578005	0.917694148318405	0.936445856455882	0.370805528864114	Non-significant
thuwalenyne C	-0.0671476	0.887320638685578	0.91339944169643	0.20501074511497	Non-significant
3',4'-Methylenedioxy epicatechin 5,7-dimethyl ether	-0.00645032	0.992659543699686	0.994450501941242	0.298267617532313	Non-significant
Amorphaquinone	0.305633316230436	0.282958862583325	0.35881460654204	0.567078898447809	Non-significant
(E)-4-stilbenol	0.280827271803447	0.765392135606146	0.808347816686083	0.345292357232124	Non-significant
5-(L-alanin-3-yl)-2-hydroxy-cis,cis-muconate 6-semialdehyde	0.911752658948363	0.000116825786352762	0.000353035587956522	1.18817292719238	Significant Up
(+)-abscisic acid beta-D-glucopyranosyl ester	0.654960655320257	0.174800189642066	0.239626750039124	0.660996007236584	Non-significant
Methyl 7-oxo-11E-tetradecenoate	1.3330477997474	0.000155836629552808	0.000465822127327527	0.989203518122415	Non-significant
Ceriporic acid C	0.391118182821514	0.511195548929195	0.585435566408538	0.404119718434897	Non-significant
(E)-4-Nitrostilbene	1.72442982113335	0.0887760500177155	0.13364830802667	0.995499786327674	Non-significant
PG(O-18:0/0:0)	0.649851215871029	0.149215497334598	0.207997359920955	0.84031060641424	Non-significant
2,3-dihydroxy-valeric acid	0.452742026657978	0.318986116031578	0.398973571108983	0.295071519282027	Non-significant
Nudic Acid B	0.94276892062261	0.171292907214582	0.236778843361725	0.28245944460928	Non-significant
10-hydroxy-2E,8E-Decadiene-4,6-diynoic acid	0.100122067372314	0.847902147098255	0.880213248470285	0.413376607541565	Non-significant
Fuconic acid	0.10672417940556	0.892408952119109	0.915631489906595	0.243338832393632	Non-significant
10-fluoro-capric acid	0.627590430354849	0.00062855183167963	0.00168974323581407	1.05350173634462	Significant Up
Hexyl 3-mercaptobutanoate	-0.337497	0.383870442311235	0.463330504713853	0.574584339124035	Non-significant
bhas#10	0.693566132882698	0.00962980489456875	0.0192132010908504	0.879684635729634	Non-significant
3-propyl acrolein	0.205021904165683	0.647335673550232	0.707086663297476	0.570370702130455	Non-significant
Nemotinic acid	-0.727156	0.285478180000322	0.361431090275638	0.356646595408474	Non-significant
methyl 10-hydroxy-8,9-epoxy-2Z-decen-4,6-diynoate	-0.233886	0.741425796435337	0.787051999292896	0.265169462987043	Non-significant
HOHA lactone	-0.0225104	0.967967517962545	0.973848244074104	0.332754696317648	Non-significant
Sorbic acid	0.841994442461567	0.00411046066228009	0.00893296962826225	0.945136205552327	Non-significant
3-carboxy-4-methyl-5-(1-hydroxypropyl)-2-furanpropionic acid	-0.376116	0.518278246022978	0.591094197943562	0.458807709358946	Non-significant
methyl 4-[2-(2-formyl-vinyl)-3-hydroxy-5-oxo-cyclopentyl]-butanoate	0.838151219324671	0.0178614131481808	0.0326258660859552	0.653247009937244	Non-significant
Chamazulene	0.555092104180096	0.108046038083863	0.158620779314608	0.485354697331675	Non-significant
2-oxo-5-amino-pentanoic acid	-0.0480452	0.946306741742604	0.957937309643465	0.325570161869229	Non-significant
3,4-decadiene-6,8-diyn-1-ol	0.804264867558346	0.03562776422175	0.0606922257570605	0.564438726662158	Non-significant
2-hydroxy-iminostilbene	-0.14888	0.80842930089356	0.845176087297813	0.341747438456702	Non-significant
(2Z, 8Z)-10-Methacryloyloxy matricaria ester	-0.551346	0.1734061843346	0.238505515995097	0.553828536806234	Non-significant
DL-2-hydroxy valeric acid	-0.449701	0.0789232694989517	0.121465552314372	0.644222423124977	Non-significant
Cucurbitacin C4	0.712397738270942	0.013675977179536	0.0259718098730638	0.588383092971785	Non-significant
N-(3-oxo-butanoyl)-homoserine lactone	0.307622486179902	0.597358333757538	0.664802016601131	0.28531472806869	Non-significant
Pantheric Acid C	-0.544253	0.128027595001395	0.18308609440614	0.632084400038953	Non-significant
lipoamide	-0.0944888	0.869403210141176	0.898534945940738	0.129230346006982	Non-significant
5-(but-3-en-1-yn-1-yl)-5'-methyl-2,2'-bithiophene	-0.627477	0.209397569614638	0.280098849177577	0.510172625813772	Non-significant
4-([2,2'-bithiophen]-5-yl)but-3-yn-1-ol	-0.11176	0.849384523584249	0.880213248470285	0.134896620537089	Non-significant
N-hexanoyl-homoserine lactone	0.880686573315554	0.00185755461828861	0.00441513647891921	0.849554300337507	Non-significant
Resveratrol	-0.67086	0.20037054887769	0.269329244270661	0.319626850463416	Non-significant
Mevalonate-P	0.801745625083282	0.354351008858964	0.436611064486938	0.505859292775344	Non-significant
Formononetin	0.415814708406538	0.602408835874574	0.668625356707972	0.427336342789055	Non-significant
11-dimethylarsinoyl-undecanoic acid	-0.306055	0.438757919522621	0.516773196820385	0.499275148678727	Non-significant
N-linoleoyl taurine	0.47060791810828	0.105511528385142	0.156387233973947	0.827061093769348	Non-significant
Aldosterone	-0.343194	0.331135239601166	0.413285604404859	0.519044279579843	Non-significant
Cortisol	-0.394956	0.438434821958356	0.516773196820385	0.248621081747435	Non-significant
Berkeleylactone A	0.410539174733417	0.336180686896852	0.417327749251265	0.393793637648762	Non-significant
1-Octen-3-yl primeveroside	0.495807476661739	0.23560903411181	0.30721933896784	0.540206841821093	Non-significant
Emeguisin A	-1.09411	0.0693405951664606	0.108124317886684	0.617145023419464	Non-significant
18-carboxy-19,20-dinor-leukotriene E4	0.329003250441176	0.500259729734956	0.575298689195199	0.582498004403753	Non-significant
N-docosahexaenoyl phenylalanine	0.799319358963458	0.00828258584050198	0.0167267831120381	0.794703831626486	Non-significant
Ximaosteroid C	1.09851953940432	0.00238682192042421	0.0054744835183137	0.75826003187885	Non-significant
Hexanoyl-adenylate	0.382962422675186	0.374318528577475	0.455118563380542	0.398768723146609	Non-significant
cis-Jasmone	0.541558601414137	0.0423984932347387	0.0709211159562902	0.515795950341297	Non-significant
R-Protegenin B	-0.50596	0.318174381475775	0.398560344723058	0.423781394228714	Non-significant
Nor-Dolichol-[13-22]	0.569535930855909	0.0605865589721973	0.0966583252966847	0.700186314452217	Non-significant
methyl 9-hydroperoxy-10,12-epidioxy-13,15-octadecadienoate	0.897731102490386	0.0127073931312421	0.0242995877890726	0.733375088247164	Non-significant
PCTR3	-0.237042	0.617742919981014	0.681988183659039	0.338042247238266	Non-significant
Xeniasterol-a	0.525643114017291	0.0496837450799035	0.0808214949433401	0.64485306838004	Non-significant
PS(22:6(4Z,7Z,10Z,13Z,16Z,19Z)/0:0)	-0.0933027	0.839572469901946	0.875523935867521	0.409653199604714	Non-significant
4-Formyl-3-(formylmethyl)-4-hexenoic acid	0.571157514392759	0.00270503605976075	0.0060863311344617	0.874831800973606	Non-significant
22-deoxy-20,21-dihydroxyecdysone	0.191333106603714	0.751951978565867	0.797203890208115	0.234284191675358	Non-significant
Agrocybin	0.844025696043863	0.00581783973620106	0.0122263231004428	0.615823566186459	Non-significant
Mevalonic acid	-1.10357	0.0437722521125081	0.0727779613436881	0.635008548242084	Non-significant
ascr#6.1	-0.592878	0.129602912532977	0.185019330305699	0.579177068271012	Non-significant
Daumone	-0.43521	0.227333723390015	0.298307960327943	0.775241158609157	Non-significant
podocarpic acid	-0.460156	0.370781101404106	0.453769850141979	0.365292439267156	Non-significant
17-phenyl-trinor-PGF2alpha	0.745847607184117	0.00595741369516898	0.0124250341047857	0.637853833965208	Non-significant
PC(0:0/3:1(2E))	0.337856563895777	0.54052746963122	0.61225272893933	0.223033554352212	Non-significant
Decane	0.756494090652264	0.0825626180047213	0.12589658878068	0.377417985422983	Non-significant
KH01-A	0.350522992579828	0.478489647557814	0.554887154310742	0.294504160348145	Non-significant
Gibberellin A24	0.404353166118641	0.146677031975757	0.205640299604922	0.664416456737278	Non-significant
N-(3-oxo-pentanoyl)-homoserine lactone	0.480674848951101	0.21165081296438	0.282213392450945	0.482191686238298	Non-significant
PC(6:0/0:0)	0.630113105092296	0.001965264870683	0.00463099769388575	0.990603057782069	Non-significant
Pumilaisoflavone B	0.30264554097648	0.513475546358337	0.587234464619756	0.269648304657702	Non-significant
3,10-dihydroxydecanoic acid	-0.132557	0.760373322083997	0.804072938295721	0.246265436495669	Non-significant
15-Phenylpentadecanoic acid	0.492223707345584	0.0164991711839575	0.0304260885085008	0.843253243476939	Non-significant
Leucodelphinidin 3-O-alpha-L-rhamnopyranoside	0.943599488825391	0.211660044338208	0.282213392450945	0.433628548605265	Non-significant
(+/-)alpha-hydoxy butyric acid	-0.188871	0.779965290716707	0.820598806497374	0.493906181110859	Non-significant
11,11-Difluoro-9Z-dodecenyl acetate	-0.372281	0.495325988142341	0.570417132380887	0.346039852644062	Non-significant
Undecan-1-ol	0.569195915958743	0.00214723283979219	0.00496622567415625	0.995999933297952	Non-significant
2-amino-2,3,7-trideoxy-D-lyxo-hept-6-ulosonic acid	0.360677855704439	0.563487387848393	0.63160016158853	0.292647440033866	Non-significant
2-(5-((2Z,5Z,8Z,11Z)-tetradeca-2,5,8,11-tetraen-1-yl)furan-2-yl)-ethanoic acid	0.627096683731088	0.000730528261250363	0.00192636114750096	0.978775875561613	Non-significant
Solenolide E	-0.0471656	0.924275207259982	0.940171832446272	0.33250617726329	Non-significant
N-pentanoyl-homoserine lactone	0.788533703972336	0.0112398450884753	0.0220535349129325	0.675279651546998	Non-significant
10-hydroxy-2E-decenoic acid	-0.207574	0.645859857736375	0.707086663297476	0.48282725969345	Non-significant
Lauroyl diethanolamide	0.370779560859327	0.107088517610794	0.1574943029871	0.817462186873765	Non-significant
7-hydroxy-10E,16-heptadecadien-8-ynoic acid	-1.00979	0.0117037531050351	0.0228016648728685	0.721911128484629	Non-significant
Canangalia D	0.0975769960966391	0.84217330877554	0.877131446120939	0.471299498757262	Non-significant
Heptylic acid	-0.527889	0.0896643040218096	0.134740551234226	0.942572533611017	Non-significant
methyl 5R,6R-epoxy-9E-eicosen-7-ynoate	0.892039721545431	0.000306747066513632	0.000866848365437841	1.01702137987735	Significant Up
Petromyzestrosterol	-0.00356067	0.993249474764984	0.994450501941242	0.252171923213172	Non-significant
9,13-dihydroxy-10-ethoxy-11-octadecenoic acid	-0.796499	0.0766025692718808	0.118113458765582	1.02219860912824	Non-significant
ascr#36	-0.119371	0.783094471252678	0.821994495545627	0.286123484280803	Non-significant
17,18-dehydro-clavulone I	0.0637674406451591	0.932685496201736	0.946401459381173	0.483121824404527	Non-significant
Superecdysone E	0.12812977706427	0.731412164721122	0.779102310361334	0.562770363484001	Non-significant
N-methyl arachidonoyl amine	-0.954382	0.00839871459550658	0.0169200381632103	0.955286047341755	Non-significant
Heterofibrin A2	0.239541993880052	0.688159430678103	0.74483138379277	0.236717544726427	Non-significant
1,4-bis[(2-ethylhexyl)oxy]-1,4-dioxobutane-2-sulfonic acid	0.0111745345626377	0.979435008452044	0.982996590300961	0.340328357904641	Non-significant
PA(21:4(6Z,9Z,12Z,15Z)/0:0)	0.287411763325296	0.550865568977654	0.621412385713212	0.117339020678364	Non-significant
PKHdiA-PG	0.109320896951793	0.88802723498264	0.91339944169643	0.174470698811663	Non-significant
Glutinic acid	0.540374662020771	0.189840426180648	0.256423936178754	0.352168912527388	Non-significant
Fisetinidol-4beta-ol 3,4,7,3',4'-pentamethyl ether	-0.53523	0.46735141125195	0.545023899319175	0.219808805204103	Non-significant
6-Butyryl-5-hydroxy-4-phenylseselin	1.45336610065312	0.0504563078024357	0.0817569918990542	0.702191024515032	Non-significant
1-(2-methoxy-13-methyl-tetradecanyl)-sn-glycero-3-phosphoethanolamine	0.348207963497621	0.469398343777843	0.545873354842773	0.330108272522348	Non-significant
PE(18:2(9Z,12Z)/0:0)	-0.180537	0.704931367320788	0.757046915877578	0.165597914104301	Non-significant
(-)-Petrosynoic acid C	-0.392948	0.648162774689353	0.707086663297476	0.144674699517226	Non-significant
11-(4-acetoxymethylphenyl)-1alpha,25-dihydroxy-9,11-didehydrovitamin D3	-0.28528	0.685160176103723	0.742555792950109	0.0963116698501472	Non-significant
3S-methyl-2-oxo-pentanoic acid	-0.179857	0.600974635719319	0.667928856879995	0.538367497188053	Non-significant
N-(dodecanoyl)-homoserine lactone	-0.822667	0.146835486849596	0.205640299604922	0.364113569465498	Non-significant
Benastatin D	-0.269857	0.680406800364218	0.738370682439807	0.21748047949966	Non-significant
Macrolactin F	0.886845972554554	0.00333055530602523	0.00737352885932859	0.750131571162171	Non-significant
6E-Octene-2,4-diynoic acid	-0.464514	0.432441855413504	0.513718588640432	0.443905011321994	Non-significant
15-methyl-15S-PGD2	0.755467753966016	9.74000273349478e-05	0.000302049522971299	1.16567622732709	Significant Up
Pantothenol	0.612764932118291	0.0793423373965069	0.121883961714857	0.542137157711863	Non-significant
1,2-dihydrostilbene	0.663983834214241	0.105460261533633	0.156387233973947	0.373655260698762	Non-significant
2,15-dihydroxy-pentadecylic acid	0.541936101804723	3.01354575706143e-05	0.000102683781351723	1.24491570941281	Significant Up
Arthriniumsteroid A	1.44358875930587	0.000686237818128156	0.00182116959426318	0.824815588684424	Non-significant
3,4-dihydroxy-4-methylhexadecanoic acid	0.817966782791711	0.0548170623439866	0.0883045284451768	1.02959009942479	Non-significant
1-myristylglycerone 3-phosphate	0.244119056522697	0.732055069397485	0.779102310361334	0.172751576669124	Non-significant
ethyl 5R,6R-epoxy-9E-eicosen-7-ynoate	0.578947126623875	0.259031806095335	0.334078404122956	0.322829376956823	Non-significant
PA(14:0/0:0)	1.11660848273119	0.000456468624051849	0.00124327638393069	0.95254428034473	Non-significant
PA(18:2(9Z,12Z)/0:0)	0.669416713670019	0.00617138391836343	0.0128389595085551	0.738590913728351	Non-significant
1-O-alpha-D-glucopyranosyl-1,2-eicosandiol	0.270944365271899	0.423027924977758	0.503257359025264	0.45333870646233	Non-significant
(-)-Pellynol D	0.686606078657935	0.0348305109712564	0.0597094473792967	0.732413101764296	Non-significant
PA(19:0/0:0)	0.758912687693642	0.22559830924672	0.297444904548223	0.742816694298417	Non-significant
PC(20:4(5Z,8Z,11Z,14Z)/0:0)	0.806644107001751	0.155125351988633	0.215871918397626	0.78634742354777	Non-significant
Gallicynoic acid A	-0.371513	0.340016879946714	0.420828066660507	0.959630077896943	Non-significant
Ganodecalone B	0.0303532817773675	0.919481257607044	0.936445856455882	0.897393627779679	Non-significant
7,8-Didehydroisorenieratene	0.472227307233873	0.134753570197448	0.19138242902828	0.449921020697777	Non-significant
26,26,26-trifluoro-25-hydroxyvitamin D3	0.908864385056978	0.141922305317406	0.200874647526174	0.780782396958473	Non-significant
Isorenieratene	0.135615379627017	0.783277363509058	0.821994495545627	0.352230808048465	Non-significant
9-pentadecen-1-ol	0.351832842492372	0.479700780572179	0.555513631208062	0.653042556708452	Non-significant
6Z,9Z-Heneicosadien-11R-ol	-0.221869	0.701321070858704	0.754417529442329	0.621820714288472	Non-significant
2-hydroxy-tridecanoic acid	0.399519803325297	0.274258649546184	0.349363325883447	0.5759896758211	Non-significant
2-hydroxy-eicosanoic acid	-0.340575	0.712459147595405	0.763151583711508	0.287873153617071	Non-significant
20-Fluoroeicosanoic acid	0.765999292961744	0.00245579731261094	0.00560165337421999	0.772609734096396	Non-significant
(+/-)N-(2-fluoro-ethyl)-2,16-dimethyl-5Z,8Z,11Z,14Z-docosatetraenoyl amine	0.527445020378767	0.058059683784825	0.0929853349590622	0.66437072775907	Non-significant
Kanzonol Y	0.37484190725981	0.552178706258796	0.622046216030317	0.532755787143301	Non-significant
5,8,12-Trihydroxy-9-octadecenoic acid	-0.242237	0.630209391110677	0.691143544158464	0.417203654225607	Non-significant
PC(O-14:0/2:0)	0.632180758154294	0.156385756156432	0.217260748485781	0.667774437003151	Non-significant
Hydroxy lanyuamide I	0.733516773849985	0.142504028174768	0.201353814554109	0.403490537529888	Non-significant
2,4,6,8-decatetraenal	-1.04556	2.70770377205611e-08	1.81343835371797e-07	1.40667222610527	Significant Down
beta-sanshool	-0.740989	0.195785188079396	0.264023022361139	0.52410609228323	Non-significant
11-Hydroxy-9-tridecenoic acid	2.31262895466365	7.72051468771414e-05	0.000245868698516435	1.08814721061771	Significant Up
Cladosporacid E	0.754697519322315	0.180758105115498	0.246976420850879	0.522387057245844	Non-significant
10S,11R-epoxy-punaglandin 4	-0.328046	0.367145327322533	0.450364934848974	0.488562248979554	Non-significant
methyl 8-[2-(2-formyl-vinyl)-3-hydroxy-5-oxo-cyclopentyl]-octanoate	-0.719199	0.221139861443433	0.29249809149387	0.362824044803743	Non-significant
N-heptanoyl-homoserine lactone	-0.113203	0.729756745082432	0.778657970268368	0.547049559497082	Non-significant
1-O-(2R-hydroxy-heneicosanyl)-sn-glycerol	0.0173657010108647	0.961952273383811	0.970154058905963	0.620299783048301	Non-significant
6-deoxoteasterone	-0.498994	0.235406218902396	0.30721933896784	0.427429311814818	Non-significant
DG(13:0/18:1(9Z)/0:0)[iso2]	-0.520125	0.109829021306934	0.160385237464094	0.69844899406775	Non-significant
Oblatone C	-0.539642	0.0234949817850526	0.0417464483219389	1.03501989681112	Significant Down
Ophrysanin	-1.03556	0.00174232045383623	0.00419372481330347	0.834317681582868	Non-significant
DG(13:0/20:4(5Z,8Z,11Z,14Z)/0:0)[iso2]	-0.292737	0.557271593148209	0.626930542291736	0.37604945092155	Non-significant
Heptacosanedioic acid	-0.233748	0.610991638865913	0.676338338209861	0.344703628303713	Non-significant
phyllohydroquinone	0.921470277403734	2.14812525972475e-05	7.6336811804811e-05	1.24232583119807	Significant Up
Neurolenin D	1.88856185061687	0.00207666157955826	0.00482998816818607	0.971867654263902	Non-significant
OON-PA	-0.557997	0.108599902051193	0.15913856990189	0.415407253967043	Non-significant
Stearoyl adenylate	1.24151665531964	0.000318408329727183	0.000896741826578597	1.00622484514443	Significant Up
Cyanomaclurin	-0.954765	5.43699321553424e-05	0.000177237416632376	0.910252807809967	Non-significant
3'-Deoxymaysin	-1.10081	2.86547622816785e-05	9.84487268432771e-05	0.912887023331729	Non-significant
Isochamaejasmin	0.192055773842855	0.518187743602218	0.591094197943562	1.10835059089743	Non-significant
Myxobactone	0.350559211986734	0.4102443840175	0.489455835686585	0.54044626456789	Non-significant
24-methylencycloartan-12-oxo-3beta,22R-diol	-0.565303	0.00700116130771536	0.0143845200069189	1.24241774022289	Significant Down
LPIM1(16:0/0:0)	-0.689092	0.0249693041690305	0.0441732920863422	0.750630938167408	Non-significant
PG(12:0/18:4(6Z,9Z,12Z,15Z))	0.711776084197851	0.0877581048129042	0.132356485947331	0.740685081510212	Non-significant
PC(O-16:0/22:6(4Z,7Z,10Z,13Z,16Z,19Z))	-0.635427	0.00528269944336561	0.0111583549467008	0.950214595098179	Non-significant
16:2 Cholesterol ester	-0.527408	0.00176938624787446	0.00424652699489869	1.07793657385773	Significant Down
TG(17:2(9Z,12Z)/20:5(5Z,8Z,11Z,14Z,17Z)/22:4(7Z,10Z,13Z,16Z))[iso6]	-0.480419	0.0333364585667024	0.0572667794465343	0.838491620051972	Non-significant
3S,7S-dimethyl-2S-tridecanol	-0.614886	1.40765009902749e-09	1.76596103332539e-08	2.16621585508747	Significant Down
3-Ethyl-7,11-dimethyltrideca-1,3Z,6E,10-tetraene	0.495450820867833	0.409305678856646	0.489040551361187	0.501869955576855	Non-significant
21-Methylhentriacontan-7-one	0.362918247842599	0.466281697354033	0.544543364469873	0.335106926567108	Non-significant
C16 Sphingosine-1-phosphate	-0.000369647	0.999495651300285	0.999495651300285	0.525381725942623	Non-significant
Linoleyl hydroxamic acid	0.622340033310972	0.000657695633309973	0.0017623688814908	0.973386866425379	Non-significant
13-methyl-1,2-eicosanediol	-0.788744	3.41146268063962e-10	5.53860999915609e-09	2.13813165132418	Significant Down
TG(14:0/14:0/22:6(4Z,7Z,10Z,13Z,16Z,19Z))[iso3]	-0.583351	6.23237452542994e-05	0.000200794011947704	1.14904974784816	Significant Down
PA(12:0/18:2(9Z,12Z))	1.17753039203669	0.0188544168441936	0.0343108948285545	0.553946034272025	Non-significant
PG(19:0/21:0)	-0.700188	0.0145287839981647	0.0273405298874554	0.671356687982432	Non-significant
3-O-alpha-L-rhamnopyranosyl-3-hydroxymyristoyl-3-hydroxydecanoic acid	-0.731255	0.0682754352186902	0.107271461785722	0.324450485403126	Non-significant
Pachyrrhizone	0.5823639793146	0.182505096442458	0.248952586250997	1.09916841851083	Non-significant
asialo-GM2(d18:1/18:0)	-0.655545	0.0663691789382703	0.104873435421542	0.667942114657938	Non-significant
FAHFA 16:1(9Z)/5O(FA 16:0)	-0.355591	0.374303308367625	0.455118563380542	0.567350044193084	Non-significant
ascr#11	1.79043033388071	0.0628936098230271	0.0997622776503189	0.718717775172334	Non-significant
PC(16:0/5:0)	-0.794078	2.1285135821351e-05	7.5965915776201e-05	1.08336903766424	Significant Down
Dichotosin	-0.58675	1.36829896619448e-06	6.2941752444946e-06	1.23816991740415	Significant Down
TG(18:2(9Z,12Z)/20:1(11Z)/20:1(11Z))[iso3]	-0.824893	0.00630524961044227	0.0130845781389629	0.722880046617722	Non-significant
PG(P-20:0/0:0)	0.828611799411291	0.0944048679861985	0.141607301979298	0.84515958394129	Non-significant
phenyl [1-(N-succinylamino)pentyl]phosphonate	-0.662421	7.93935213841084e-05	0.000251869102321999	1.08471410348073	Significant Down
Ptilosaponoside B	-0.41151	0.218648107563927	0.28966501290069	1.18265863608936	Non-significant
Petanin	-0.816612	0.00074346293289746	0.00195206016365173	0.803438435771239	Non-significant
Triangulyne F	-0.616592	0.0473109773394415	0.0778797002724803	1.0053595363997	Non-significant
Tamarixetin 5-glucoside-7-glucuronide	-0.521381	0.158463465101633	0.21977847421131	0.901270640410474	Non-significant
trans-feruloyl-CoA	-1.08594	1.04843476484173e-05	3.89284298335854e-05	0.965594215091795	Non-significant
Cer(t18:0/14:0)	-0.613399	5.20321336270907e-05	0.000170286982779569	1.00013991440772	Significant Down
13,17-Dimethylnonatriacontane	-0.752572	0.00139270344102504	0.00342183516073808	0.833714421558656	Non-significant
Pelargonin	-0.766983	0.00717480781399099	0.0146684959752705	1.12727153214542	Significant Down
Am-PE(P-20:0/20:4(5Z,8Z,11Z,14Z))	-1.09378	0.00177906929471148	0.00425742594225753	1.18007548191177	Significant Down
Aflatoxin B1	0.733988161659312	0.0226585928750414	0.040433868320117	0.997640812292897	Non-significant
EB 1213	-1.01207	8.82661440368441e-05	0.000276834724479193	1.18624953680587	Significant Down
2-oxoglutaryl-CoA	-0.840216	8.27895993438487e-05	0.000260645582725121	0.841513792301466	Non-significant
Salviamalvin	-1.06007	0.00351604505569958	0.00772224219129774	0.931384422142271	Non-significant
MIPC(t18:0/26:0(2OH))	-1.35499	3.20750759234106e-06	1.35500830941755e-05	1.16023469665322	Significant Down
PI(14:0/20:3(8Z,11Z,14Z))	0.5450870768298	0.125986159972464	0.180791231294975	0.372386105754607	Non-significant
N-stearoyl proline	0.672725008397526	3.63011202857729e-08	2.34822871848594e-07	1.40921709358521	Significant Up
feruloyl-CoA(4-)	-1.47982	5.92665448251457e-06	2.38216985996217e-05	1.11335222432047	Significant Down
LPIM2(18:0/0:0)	-0.754222	0.000276540311932548	0.000789570269931551	0.987463675347229	Non-significant
Erosenone	-0.864541	7.20514052300326e-07	3.50932726649806e-06	1.2017392930667	Significant Down
3-Ketohexanoyl-CoA	-1.57166	3.83819642356437e-06	1.6050639589451e-05	1.2577590967318	Significant Down
11-Methyltricosane	-0.765265	6.62827369438296e-07	3.28635366404137e-06	1.26825589840423	Significant Down
LacCer(d16:0/16:0)	-1.39606	4.61790003878314e-05	0.000154178275488405	0.977447363321353	Non-significant
punaglandin 3	-0.976796	1.40747895568532e-05	5.14627674155322e-05	0.989320796197231	Non-significant
24,24-difluoro-1alpha,25-dihydroxy-26,27-dimethyl-24a-homovitamin D3	-0.997364	3.15101857647271e-09	3.44091159658785e-08	1.35905845915455	Significant Down
PC(O-18:1(11Z)/0:0)	-2.0692	2.57238470696683e-05	8.91185998898968e-05	1.34800837299402	Significant Down
Galalpha1-6Glcbeta-Cer(t18:0/23:0(2OH[R])	-0.876344	7.42853767436848e-07	3.57606348510297e-06	1.22433927834162	Significant Down
PE(16:0/18:1(9Z))-15-isoLG pyrrole	-0.98184	4.31683923581438e-06	1.76947667685857e-05	1.25185047786748	Significant Down
FAHFA 18:2(9Z,12Z)/15O(FA 18:2(9Z,12Z)[S])	-0.665816	0.0178124738678244	0.0326258660859552	0.667993505283253	Non-significant
(3'-sulfo)Galbeta-Cer(d18:1/16:0(2OH))	0.54883541451611	0.0197174110095666	0.0356463238338889	0.636375147843149	Non-significant
Acetoacetyl-CoA	-1.28743	3.89197036268272e-06	1.61937259311623e-05	1.22603700095254	Significant Down
Quercetin 3-(2'''-caffeylsambubioside)-7-glucoside	-1.2002	7.16040147628533e-05	0.00022891167653916	1.33233511700284	Significant Down
TG(13:0/17:2(9Z,12Z)/17:2(9Z,12Z))[iso3]	-0.808616	1.84897805198846e-06	8.32040123394808e-06	1.28993189458118	Significant Down
Edulenol	-1.27363	0.0483910226016185	0.0790291256689155	0.93237722091549	Non-significant
PKDdiA-PC	0.499455246846992	0.0276780352673816	0.0483489729987172	0.940753295288828	Non-significant
[(2R)-3,3,4-trimethyl-6-oxo-3,6-dihydro-1H-pyran-2-yl]acetyl-CoA	-0.735245	0.000383804395166242	0.00105930013065883	0.978134126224325	Non-significant
Thonningianin B	-0.947375	0.105836099636262	0.156486233033616	0.264078622587154	Non-significant
2-docosyl-3-hydroxy-30-carboxy-triacontanoic acid	-1.41071	2.64393772339854e-06	1.13429038081554e-05	1.10927690258001	Significant Down
(3'-sulfo)Galbeta-Cer(d18:1/16:0)	0.601468368082577	0.00144081290824362	0.00351915365199326	0.817806208613683	Non-significant
2-eicosyl-3-hydroxy-heptatriaconta-16Z-enoic acid	-1.01664	9.4640415166427e-05	0.000294594976533089	1.34689956062068	Significant Down
OHOOA-PA	-0.552552	0.0120859192481608	0.0232724212499469	0.816870614574345	Non-significant
10,11-epoxy-chlorovulone I	-0.557556	0.204721822694198	0.27473204082787	0.368711119861107	Non-significant
Leucadenone A	-0.607488	0.00439102288697088	0.00946814310003095	0.85452559776155	Non-significant
Am-LPE(22:6(4Z,7Z,10Z,13Z,16Z,19Z)/0:0)	-1.23628	8.21291063151688e-07	3.93080346988207e-06	1.24502440299043	Significant Down
PS(O-16:0/18:3(9Z,12Z,15Z))	0.536505281962703	0.000375638114027501	0.0010437193235395	1.18376409327925	Significant Up
Aethioside B	-0.571032	0.0477517488848379	0.0784493017393766	0.553612734549497	Non-significant
MIPC(d18:0/26:0)	-0.979551	6.5975534484659e-05	0.000211735436253092	0.977942875306574	Non-significant
14-methyl-1-hexadecanol	-0.785139	8.23635031992346e-14	7.57744229432958e-12	2.32163639036554	Significant Down
Oxytetracycline	-1.72703	2.03258941115914e-11	5.60994677479924e-10	1.46423945793592	Significant Down
Arvenin III	0.88868061777667	0.29367175983541	0.370671062719085	0.299358043351866	Non-significant
Ricinolein	0.270440331520553	0.622077762879525	0.68403769942131	0.356958554170276	Non-significant
2'''',2''''',2''''''-Trihydroxy-5'',5'''',5'''''-tribenzyldiuvaretin	-0.708307	0.00270335987787003	0.0060863311344617	0.857106704052152	Non-significant
Ascorbyl stearate	-0.77087	0.000870493421088926	0.0022524017270676	0.683664697244376	Non-significant
Monoanhydroescholtzxanthin	-0.667257	0.00126896840136911	0.00313643533233918	0.733376512501298	Non-significant
2-tetracosyl-3-hydroxy-hentetraconta-20Z-enoic acid	-0.480699	0.0146759457360417	0.0274924956322229	0.894874610842248	Non-significant
Calomelanol G	1.65871366032369	2.85077117482149e-11	6.94246627280057e-10	1.85829491535152	Significant Up
Nonadecanal	-1.66471	0.00136918783340842	0.00337407001804217	0.817652006477187	Non-significant
Quercetin 3-(6'''-sinapylglucosyl)(1->2)-galactoside	0.754258013782492	7.78325696421039e-06	3.02560411566488e-05	1.33095821039924	Significant Up
isopentadecanoyl-CoA	-0.583357	2.73001530680863e-06	1.15920649950643e-05	1.31744014519239	Significant Down
Eruberin A	-0.694134	1.24284057469367e-07	6.90652346205609e-07	1.4350338382234	Significant Down
Licorice glycoside E	3.02618657010496	0.00104087925519344	0.00266826013405624	1.0807293663298	Significant Up
PHDdiA-PS	0.795385966050127	0.0196159475289611	0.0356184310394293	0.696525346815098	Non-significant
Vagiallene	-0.629431	0.00168216549895162	0.00407261120798814	1.03692873292952	Significant Down
3,6,8-dodecatrien-1-ol	0.190893792324885	0.560828385131812	0.630075851952701	0.764112612687817	Non-significant
Eruberin B	0.727434755385096	0.213752145249618	0.284544656377304	0.525198444993601	Non-significant
Amphotericin B	-0.335632	0.45089819284499	0.52881544429979	0.654265689983362	Non-significant
FMC-5(d18:1/24:0)	1.54334820348407	0.00267103315815213	0.00604266517745893	0.874524980485651	Non-significant
2-tetracosyl-3-hydroxy-nonatriaconta-18Z-enoic acid	-0.853506	3.41762903128647e-09	3.58202131380404e-08	1.4854954114912	Significant Down
LacCer(d16:0/20:0)	-0.671509	1.03234458880039e-08	8.6433002839047e-08	1.35818144556439	Significant Down
Sempervirenoside A	-1.52466	7.23745640777778e-09	6.44367086627957e-08	1.43021486441534	Significant Down
[(1R)-2,2,3-trimethyl-5-oxocyclopent-3-enyl]acetyl-CoA	-1.52658	6.45014068044008e-08	3.92699741426793e-07	1.28566707241259	Significant Down
CoA(22:5(4Z,7Z,10Z,13Z,16Z))	2.23689115352131	8.70665955572368e-13	5.14936722295658e-11	1.73938216315307	Significant Up
Nonacosyl triacontanoate	-0.77697	2.54152044208065e-09	2.84375530546322e-08	1.49103150604091	Significant Down
Quercetin 3,7,3'-tri-O-sulfate	-0.521962	0.00421669260168706	0.00913322652335034	1.01690934176549	Significant Down
Broussoflavan A	-0.383243	0.40380401359516	0.483164339966464	0.373561071586671	Non-significant
Chatenaytrienin-1	0.645248727905083	0.000744989144582062	0.00195206016365173	0.862364108760604	Non-significant
omega-linoleoyloxy-Cer(d18:1/27:0)	-0.641296	0.0010815806951759	0.00273033175489527	0.823812258089075	Non-significant
Lignocerylserotonin	-0.419771	0.454012097370311	0.531714309225767	0.169842342013395	Non-significant
Thuwalallene A	0.610810844796846	0.000103425907559607	0.000317172783182794	1.27023098922481	Significant Up
Aliarin	-1.71076	7.52432947078891e-09	6.55804715980339e-08	1.37552272360781	Significant Down
Antiaroside B	0.738445791260668	0.000673124134850444	0.00179789285050377	0.958421817655446	Non-significant
Kaempferol 3-sophorotrioside-7-glucoside	1.18814859410009	0.011822863121332	0.022979649447096	0.884178069538254	Non-significant
MGDG(14:0/16:0)	0.26580211021507	0.569725929000314	0.636616827546909	0.324794497582748	Non-significant
Gossypetin 3-glucuronide-8-glucoside	0.442510478472532	0.380654825503906	0.460119993455816	0.421774818478044	Non-significant
TG(22:3(10Z,13Z,16Z)/22:3(10Z,13Z,16Z)/22:6(4Z,7Z,10Z,13Z,16Z,19Z))[iso3]	0.905892485298272	4.78636134483046e-10	7.20564944276294e-09	1.64142574281777	Significant Up
Gingerglycolipid A	0.0473862993365811	0.91921253621631	0.936445856455882	0.896145165931593	Non-significant
LPIM1(17:0/0:0)	-0.807266	5.76374094209874e-09	5.36222191017726e-08	1.33775878199673	Significant Down
Catechin 5-O-(2-feruloyl-6-p-coumaroyl-beta-D-glucopyranoside)	0.701063773037218	1.66817747951166e-09	2.00181297541399e-08	1.73783078042003	Significant Up
PG(12:0/20:4(5Z,8Z,11Z,14Z))	0.996785005884745	1.83684944495715e-08	1.35795655395047e-07	1.35050280748935	Significant Up
PE(O-16:0/14:1(9Z))	0.64564597553197	0.00957766416609483	0.0191553283321897	0.610765445221267	Non-significant
TG(17:2(9Z,12Z)/20:5(5Z,8Z,11Z,14Z,17Z)/22:6(4Z,7Z,10Z,13Z,16Z,19Z))[iso6]	1.06610095807138	0.026450235446959	0.0463018920720551	0.517576967977291	Non-significant
1-Octadecylglycerol	-0.464884	0.115827284164305	0.168550072562469	0.603432214750404	Non-significant
3-Oxooleoyl-CoA	1.11569467562629	4.7691636214675e-06	1.94246448592658e-05	1.14721415239225	Significant Up
mediomycin B	0.486036609657984	0.174385422074401	0.239454609415596	0.572502697540866	Non-significant
Loropetalin D	1.23356804990468	0.0143543397372483	0.0270737888438305	0.804078044920622	Non-significant
Myricetin 3-O-(4''-O-acetyl-2''-O-galloyl)-alpha-L-rhamnopyranoside	0.393735473399353	0.0352890819921387	0.060370578284072	0.844715981087538	Non-significant
3beta,11beta-dihydroxy-24,25,26,27-tetranor-cycloart-7-en-23,16beta-olide-3- O-beta-D-xylopyranoside	0.0770994250605728	0.918976245791153	0.936445856455882	0.57598538613421	Non-significant
26,27-bisnor-22-dehydro-cholesterol	0.856096308409424	1.11764885835752e-09	1.46890992812703e-08	1.47115576682378	Significant Up
PA(22:6(4Z,7Z,10Z,13Z,16Z,19Z)/22:6(4Z,7Z,10Z,13Z,16Z,19Z))	0.318906489611046	0.509952601051424	0.584820988463406	0.290475514017299	Non-significant
PG(6:0/6:0)	-0.238952	0.56623353432668	0.633569414084448	0.48889352235669	Non-significant
18-fluoro-oleic acid	-1.30917	0.00985385077424631	0.0195659195229639	0.732221551567686	Non-significant
TG(17:0/17:1(10Z)/17:0) (d5)	0.691809107604288	0.0115152412573415	0.0225404722484131	0.673630699816238	Non-significant
PS(O-16:0/14:0)	-0.0249383	0.946368018464196	0.957937309643465	0.369261656838722	Non-significant
FAHFA 3:0/2O(FA 22:0)	0.466264084234617	0.133427447240427	0.189897347182572	0.694830014771888	Non-significant
22:4 Cholesterol ester	0.924924645136503	6.14954927508124e-07	3.06736554202847e-06	1.2055316646644	Significant Up
Amorphigenol O-glucoside	-0.693315	0.0250208623049451	0.0441732920863422	0.758262040965505	Non-significant
TG(17:1(9Z)/18:2(9Z,12Z)/18:2(9Z,12Z))[iso3]	0.483142908086346	0.10660846128846	0.157067270368052	0.75835565028091	Non-significant
alpha-N-(3-hydroxy-14-methyl-pentadecanoyl)-ornithine	-0.639221	0.00151882683908315	0.00369879006694367	1.25760236059908	Significant Down
Anhydroicaritin 3-(6'''-acetylgalactosyl)(1->3)-rhamnoside-7-glucoside	-0.711577	0.00105257710251504	0.00268771435250485	0.946942753222793	Non-significant
Undecanoylcholine	0.841469448401483	0.00236528454220476	0.00544015444707094	0.785244180729423	Non-significant
PI(O-18:0/20:3(8Z,11Z,14Z))	-0.555666	7.19716928907648e-09	6.44367086627957e-08	1.52468815335736	Significant Down
Catalpol	-1.04081	0.0142763164725291	0.0270393191381667	0.698671768707647	Non-significant
PC(18:4(9E,11E,13E,15E)/18:4(9E,11E,13E,15E))	-0.737801	0.0690454369640819	0.107867210955207	0.772033436561666	Non-significant
Semiplenamide C	0.62485875546854	1.00852321035019e-05	3.79571462804524e-05	1.14734069627546	Significant Up
Cer(t18:0/25:0(2OH))	-0.694166	0.0800721175866388	0.122550301962545	0.528728490510017	Non-significant
Naringenin 7-O-(2'',6''-di-O-alpha-rhamnopyranosyl)-beta-glucopyranoside	-0.849768	0.28139028235395	0.357897317648342	0.362521308836382	Non-significant
Nebrosteroid M	0.606720262761761	0.00159736816805344	0.00387865349896847	1.01232743479216	Significant Up
DG(18:2(9Z,12Z)/18:2(9Z,12Z)/0:0)	0.528387640343465	0.00105970579753911	0.00269152270049809	1.01831462505285	Significant Up
3-hydroxypristanoyl-CoA	-0.618161	0.00729677972445759	0.0148811172705687	0.791559165591778	Non-significant
Rebaudioside E	-0.605539	0.0116610808460881	0.0227721107088702	0.910691299243673	Non-significant
PIM1(18:1(9Z)/18:1(9Z))	-0.741479	0.04871623155719	0.0794036215144751	0.568501006715333	Non-significant
BA-delta5-3beta,7beta-diol,7betaGlcNAc,24T	-0.85312	0.00658099658010265	0.0136226629208125	0.756248615133837	Non-significant
Pilosanol A	-0.720595	0.0007817944908612	0.00204203734521474	0.916388144882314	Non-significant
3,7,11,15-Tetramethyl-6,10,14-hexadecatrien-1-ol	0.597089425217169	0.00584802954779254	0.0122586543432208	0.864581881857533	Non-significant
PA(17:2(9Z,12Z)/22:6(4Z,7Z,10Z,13Z,16Z,19Z))	-0.947319	0.00124659181964892	0.0031089699598473	0.797020622783913	Non-significant
Neodidymellioic acid B	-0.555276	0.000582067858009296	0.00156987682876774	1.10471930006455	Significant Down
Secologanin	-0.578879	0.0157238541771673	0.0291260654556925	1.00612314966124	Significant Down
Isoliquiritigenin 4'-O-glucoside 4-O-apiofuranosyl-(1'''->2''')-glucoside	-0.68619	1.32219787060113e-10	2.48813599285849e-09	1.59446221431015	Significant Down
Galalpha1-6Glcbeta-Cer(t19:1/21:0(2OH[R])	-1.09468	1.98196107422129e-06	8.82292349169476e-06	1.1827423808792	Significant Down
N-hexadecanoyl-35-aminobacteriohopane-32,33,34-triol	-1.26413	0.0498349922040045	0.0809085755782662	0.727386501045876	Non-significant
Cer(d18:2/27:0)	0.959333336901012	0.00893445910720145	0.0179121843602005	0.708449660067819	Non-significant
2,2,11,13,15,16-hexachloro-docosane-1,14-disulfate	-1.43241	5.28878184896623e-08	3.34283310759087e-07	1.31629	Significant Down
4,6'-Epoxyorotiniflavan-4-ol	-0.645519	0.0153001830021355	0.0284686551140858	0.985613878564338	Non-significant
Quercetin 3-(6''-malonylneohesperidoside)	-0.705726	2.10560424040758e-08	1.50474377954394e-07	1.45610976673649	Significant Down
Quercetin 3-(2''-p-hydroxybenzoyl-4''-p-coumarylrhamnoside)	-1.06979	2.33650354258804e-05	8.18790558273954e-05	1.26678317799794	Significant Down
Aspergillusether G	-0.632808	0.00246923050752292	0.0056168210445851	0.931950770545534	Non-significant
Norselic acid B	-0.372426	0.074777735955894	0.11573077639529	1.22114640300725	Non-significant
Chlortetracycline	-0.680838	2.60975800441038e-06	1.13429038081554e-05	1.18463747384743	Significant Down
DG(17:2(9Z,12Z)/18:1(9Z)/0:0)[iso2]	0.485357239312355	0.0212100611767022	0.0380952942609749	0.929586348184496	Non-significant
Repenone	-1.05094	3.57388040792841e-10	5.66375007526333e-09	1.5194929065388	Significant Down
Fucoxanthinol 3-linolenate 3'-palmitoleate	0.473046567797724	0.143103042966149	0.201855740333852	0.922177979683549	Non-significant
PC(20:5(5Z,8Z,11Z,14Z,17Z)/0:0)	0.82307937742254	0.000824483362346497	0.00214676800007201	0.837775086201734	Non-significant
Fucoxanthinol 3-myristate 3'-palmitoleate	-1.42444	2.29137123329439e-09	2.63507691828854e-08	1.30699662520622	Significant Down
PI(19:0/22:2(13Z,16Z))	-0.807222	1.63580764484073e-06	7.44202598861607e-06	1.24637651959505	Significant Down
TG(18:4(6Z,9Z,12Z,15Z)/18:4(6Z,9Z,12Z,15Z)/20:5(5Z,8Z,11Z,14Z,17Z))[iso3]	-0.765916	1.21408306296874e-12	5.91329868316538e-11	1.65266	Significant Down
Alatanin 1	-1.03655	6.87406445509012e-12	2.37155223700609e-10	1.59511907393567	Significant Down
2,2,11,13,15-pentachloro-docosane-1,14-disulfate	-0.559279	0.0051665956642133	0.0109690800255605	1.03522776750205	Significant Down
1,28-Octacosanediol	-0.487996	0.0200834653923447	0.0361502377062204	0.924986040968558	Non-significant
Gentiocyanin A	-2.43107	7.56144518740124e-15	1.04347943586137e-12	1.65815687296341	Significant Down
Chloroxanthin	-0.0592753	0.870063585049175	0.898534945940738	0.460597789023815	Non-significant
6-Hydroxymyricetin 6,3',5'-trimethyl ether 3-glucoside	-0.827293	0.000101296640506932	0.0003117978376942	1.07395355273833	Significant Down
9-hexacosenoic acid	0.672687765035863	0.000249810949134401	0.000720708940359875	0.955162501819169	Non-significant
Heptacosan-10-one	0.563271947755202	0.0303372987634827	0.0523318403670076	0.799213600753918	Non-significant
Cer(d18:1/30:0(30OH))	0.503798586436812	0.01342209780221	0.0255482689200687	1.02062998230026	Significant Up
PE(18:0/20:4(5Z,8Z,10E,14Z)(12OH[S]))	-0.305093	0.331427103049307	0.413285604404859	0.689347882780847	Non-significant
Coenzyme Q6	-0.925813	2.97933140990701e-08	1.9735091259224e-07	1.37617229818639	Significant Down
12-hydroxy-5Z,8Z,10Z,14Z-Eicosatetraenoic acid	-0.591285	2.6375908039639e-06	1.13429038081554e-05	1.26490843720225	Significant Down
Cer(d18:0/34:0(34OH))	0.496416866080324	0.00373677349274533	0.00816371623217185	0.871679248785506	Non-significant
3-O-alpha-L-rhamnopyranosyl-3-hydroxypalmitoyl-3-hydroxydecanoic acid	-0.838435	8.93084650856665e-05	0.000279046826758233	1.0262873044148	Significant Down
N-docosanoyl taurine	0.74995755146475	0.0282293931843923	0.0490557477382771	0.948327215256222	Non-significant
phenolic phthiocerol	-0.72192	1.29077759926669e-06	6.00429130445406e-06	1.36135927576655	Significant Down
PG(18:2(9Z,12Z)/22:6(4Z,7Z,10Z,13Z,16Z,19Z))	1.87871214927397	0.00273351917061497	0.00611717263045728	1.09740040073988	Significant Up
Spinosin 6'''-(E)-ferulate	-0.797396	0.00200837932452224	0.00471087274987085	0.80342581330785	Non-significant
meso-Zeaxanthin	-0.704205	1.37524454271264e-08	1.0446811755652e-07	1.5021513690951	Significant Down
Decaprenoxanthin	-0.526908	0.229497634024955	0.300670950906112	0.461183686756902	Non-significant
PA(22:4(7Z,10Z,13Z,16Z)/22:6(4Z,7Z,10Z,13Z,16Z,19Z))	0.279218106422783	0.448569193746261	0.527578540372023	0.835235895448906	Non-significant
PS(16:0/22:6(4Z,7Z,10Z,13Z,16Z,19Z))	1.20309980933496	0.00030346019206118	0.0008604967089954	1.36593947368599	Significant Up
PI(15:0/22:0)	0.398496190827485	0.478428412689395	0.554887154310742	0.623247166054685	Non-significant
FAHFA 17:0/10O(FA 18:0)	-0.709038	9.40829594960296e-08	5.37246141122155e-07	1.42023322767399	Significant Down
PC(O-14:0/18:3(9Z,12Z,15Z))	-0.0653631	0.890545383694427	0.914853074068221	0.552638316952057	Non-significant
PE(18:3(6Z,9Z,12Z)/22:6(4Z,7Z,10Z,13Z,16Z,19Z))	-0.165896	0.701150576838399	0.754417529442329	0.732605277628024	Non-significant
OKDdiA-PI	-0.282762	0.43555940342901	0.515204551484601	0.741458659558891	Non-significant
Fucoxanthinol 3-(4Z,7Z,10Z,13Z,16Z,19Z-docosahexaenoate) 3'-(9E-hexadecenoate)	-0.818609	7.67316395237614e-08	4.50594308692726e-07	1.41049951091703	Significant Down
Botryoxanthin B	-0.830961	2.21924980424831e-06	9.82641089795508e-06	1.27095469825703	Significant Down
Sagittain B	-0.550065	0.0852148338440198	0.129226890884338	0.911776218025831	Non-significant
Type IV cyanolipid 20:2 ester	0.822465041209096	0.0543224699432859	0.0876783725400404	0.426923272864834	Non-significant
Methyl 18-bromo-5,6-trans-endomethylene-7,11,15-trimethyl-8E,10Z-octadecadien-17-ynoate	-0.799005	0.0282603764144422	0.0490557477382771	0.894342409819035	Non-significant
Combretic acid A	-1.11557	2.34363964143632e-05	8.18790558273954e-05	1.06015963784866	Significant Down
DGTA(18:1/22:4(10Z,13Z,16Z,19Z))	-0.504732	0.289271200403449	0.365674128143597	0.552683652872536	Non-significant
Eriosemaone C	-1.24867	5.18872187877877e-07	2.60379497916898e-06	1.10278844955363	Significant Down
PE(P-16:0/17:2(9Z,12Z))	-0.774887	1.7841009590543e-05	6.42276345259549e-05	1.13428283155645	Significant Down
Heterophyllin	-1.39466	1.05483401271107e-08	8.68905916254475e-08	1.32927164685073	Significant Down
AC2SGL(16:0/28:0(2Me[S],4Me[S],6Me[S],8Me[R],10Me[R],11OH))	-0.665281	0.0118912997954569	0.0230016238484713	0.981908776759154	Non-significant
PS(13:0/20:4(5Z,8Z,11Z,14Z))	-0.469304	0.0250990536511412	0.0442170562194573	0.939687416495933	Non-significant
PE-N[FA 20:4(5Z,8Z,11Z,14Z)] P-16:0/22:4(7Z,10Z,13Z,16Z)	-1.25756	6.24635466179962e-10	9.07365203503524e-09	1.52479037926816	Significant Down
TG(20:2(11Z,14Z)/21:0/22:3(10Z,13Z,16Z))[iso6]	-0.901264	0.000992069062432846	0.00255103473197017	1.08134899944162	Significant Down
Erythromycin C	-0.961681	0.000338280064260333	0.000946269909484985	1.08586256279437	Significant Down
Gossypetin 8-glucoside-3-sulfate	-0.905507	0.0196715102912314	0.0356411608777671	0.852971297160373	Non-significant
PIM1(19:2(9Z,12Z)/16:2(9Z,12Z))	-0.834008	0.00814156396404571	0.0164821881717111	0.872625920143968	Non-significant
Epigallocatechin-(4beta->8)-epicatechin-3-O-gallate ester	-1.5773	7.6017292351489e-08	4.49587986193092e-07	1.3576485713259	Significant Down
3,5,7-trioxododecanoyl-CoA	-0.919155	4.78578206677563e-06	1.94246448592658e-05	1.37298919338223	Significant Down
CerPE(d14:2(4E,6E)/18:0(2OH))	-0.665565	0.0020395525691785	0.00475704092191493	0.787699524687669	Non-significant
2-docosyl-3-hydroxy-46-methoxy-heptatetracontanoic acid	-1.19976	3.10830950637028e-05	0.000105478699642401	1.20509586497023	Significant Down
TG(16:1(9Z)/16:1(9Z)/17:0)[iso3]	0.085870711840007	0.877309220693916	0.90462270826222	0.330789449819631	Non-significant
12R-acetoxy-punaglandin 3	-1.20882	3.42090509642537e-05	0.000115142659343098	1.16739313752682	Significant Down
bhas#40	-1.45063	1.887272290371e-09	2.23237350918169e-08	1.44876183622493	Significant Down
10,11-Dihydro-12R-hydroxy-leukotriene E4	0.768730494201404	0.0133008768085153	0.0253758663535729	0.719083524859675	Non-significant
Gb3(d18:1/20:0)	-1.04579	1.23173706131082e-07	6.89106950517132e-07	1.39325290362923	Significant Down
9Z-Tritriacontene	0.576034315327074	8.91270779141186e-06	3.40079357202259e-05	1.36784231814087	Significant Up
1,2-tricosanediol	1.13017202468283	1.19025717716305e-09	1.53989522295469e-08	1.60876726981874	Significant Up
DGCC(16:0/16:0)	0.582432747915611	0.00454798172848814	0.00978111395113813	0.828650411643252	Non-significant
(11Z)-eicosenoyl-CoA	-1.4149	6.56919427569742e-08	3.94151656541845e-07	1.21056142638868	Significant Down
2S-Pristanoyl-CoA	-1.49706	1.61523202327842e-07	8.85703387599027e-07	1.38992261193112	Significant Down
OHODA-PI	1.74816222388293	3.38091313773606e-06	1.42101323758653e-05	1.5674238000052	Significant Up
PGP-Me	1.3441311075515	1.46940319155795e-06	6.72191073265186e-06	1.49539606309351	Significant Up
3-hydroxy-5-oxohexanoyl-CoA	-0.982158	7.35524575888048e-07	3.56148742008949e-06	1.24414948188226	Significant Down
Genisteone	-1.89767	1.49805521019053e-09	1.85132793139964e-08	1.49628743161597	Significant Down
2-eicosyl-3-hydroxy-28,29-epoxy-30-methyl-hexatetracontanoic acid	-2.51968	1.34722276807288e-11	4.29038635370903e-10	1.60906555140952	Significant Down
Ehrensteroid C	-1.13502	1.36503162163682e-08	1.0446811755652e-07	1.44104407186875	Significant Down
Thermozeaxanthin-15	-1.61694	5.42742133772033e-13	3.74492072302703e-11	1.63954328897182	Significant Down
Lumequeic acid	-0.512529	0.00126243150305636	0.00312962061236726	1.16996781704937	Significant Down
Am-PE(O-20:0/20:4(5Z,8Z,11Z,14Z))	1.02145929263598	8.02875107945582e-05	0.000253733049381276	1.45085180437853	Significant Up
DAT(16:0/25:0(2Me[S],3OH[S],4Me[S],6Me[S]))	-1.85075	6.68133616471104e-12	2.37155223700609e-10	1.54275137231752	Significant Down
1-(O-alpha-D-glucopyranosyl)-(1,3R,25S,27R)-octacosanetetrol	-0.682343	0.108783128701051	0.15913856990189	0.51135276849231	Non-significant
Fucoxanthinol 3-(4Z,7Z,10Z,13Z,16Z,19Z-docosahexaenoate)	-0.483616	0.0874817548906998	0.13218046176916	0.925241867788793	Non-significant
(2E)-2-(methoxycarbonylmethyl)but-2-enedioic acid	-0.42059	0.102279436375832	0.152315419638829	0.840136281926661	Non-significant
PC(P-18:0/17:2(9Z,12Z))	-0.478503	0.18822747821282	0.255495658951172	0.959821323873297	Non-significant
Minocycline	1.03990851520122	0.00013187489077707	0.000395624672331211	1.34081051370542	Significant Up
Isorhamnetin 3-glucosyl-(1->2)-galactoside-7-glucoside	0.668908220568271	0.0445008502761897	0.0738410902378458	0.915159026704977	Non-significant
clathsterol disulfonic acid	-0.194396	0.527076692372097	0.59865500862016	0.828338387852522	Non-significant
LPIM3(18:1(9Z)/0:0)	0.554209770172937	0.0656635758246776	0.103956865741555	0.854865809477817	Non-significant
Galalpha1-6Glcbeta-Cer(t17:0/22:0(2OH[R])	-2.19053	4.31315393350093e-12	1.70061497949465e-10	1.58282552445146	Significant Down
Harpagoside	-1.88943	9.31818820089757e-09	7.95408229932288e-08	1.47039907076657	Significant Down
Spinosin 6'''-(E)-sinapoyl ester	0.654957965850894	0.0392192352354158	0.0661375290731655	0.865115765530036	Non-significant
Thermozeaxanthin-17	-1.567	7.40729819121304e-09	6.52472649183446e-08	1.36709318926971	Significant Down
AC2SGL(16:0/30:0(2Me[S],4Me[S],6Me[S],8Me[S],10Me[R],12Me[R],14Me[R],15OH))	-2.04844	3.99909547526574e-09	4.03811104087809e-08	1.56042640941386	Significant Down
PON-PI	0.695641792755959	0.0103641722326834	0.0204809895194794	1.0249782945514	Significant Up
Hexandraside C	-1.93494	1.10323121049423e-09	1.46890992812703e-08	1.5078901314552	Significant Down
Thermocryptoxanthin-13	-1.67186	1.6661088483994e-11	4.92692188026679e-10	1.56530454807621	Significant Down
22:0-Glc-Cholesterol	-0.998302	1.03616952190268e-05	3.86463227088026e-05	1.21447240626364	Significant Down
2-(9R-(5Z,9Z-tetracosadienoyloxy)-3-methyl-2Z-decenoyloxy)-ethanesulfonic acid	-0.544328	0.0178890618394006	0.0326258660859552	0.864761601531066	Non-significant
Phyllospadine	0.398689295699149	0.318019982957796	0.398560344723058	0.594489094116568	Non-significant
Artoindonesianin B	-2.5097	1.41487816047706e-10	2.6033758152778e-09	1.48392590351696	Significant Down
Punicesterone B	-2.29639	1.10018189921075e-12	5.89852722845341e-11	1.45709294683437	Significant Down
1,3Z,6Z,9Z-Nonadecatetraene	0.320112089882817	0.273382221313183	0.34880419242655	0.672169544675816	Non-significant
Hyrtiosterol	-1.69937	2.53828558175011e-11	6.46175259940434e-10	1.56481342760579	Significant Down
2E,5Z,8Z,11Z,14Z,17Z-eicosahexaenoyl-CoA	0.793696357481186	0.0280689149428279	0.0489285506792873	0.911607417276898	Non-significant
Mactraxanthin 3-myristate 3'-palmitate	-2.38224	2.12014739916775e-11	5.66284531132547e-10	1.56240789789682	Significant Down
26:2(5Z,9Z)(25Me)	0.493443796295612	0.0483402414480525	0.0790291256689155	0.634235518924442	Non-significant
MGDG(20:5(5Z,8Z,11Z,14Z,17Z)/16:3(7Z,10Z,13Z))	0.215502260097166	0.620495363911794	0.683493385617013	0.347638777475166	Non-significant
Isovitexin 2''-O-(6'''-feruloyl)glucoside	1.42129320620527	0.00171651350202911	0.00414365358507318	1.11495854295381	Significant Up
GM4(d18:1/26:1(17Z))	-2.34316	6.17256031856211e-11	1.28807419489397e-09	1.51156300363597	Significant Down
DG(22:3(10Z,13Z,16Z)/22:2(13Z,16Z)/0:0)[iso2]	1.22433296671277	0.0119175080084471	0.0230016238484713	0.613746900689118	Non-significant
22:0-Glc-Stigmasterol	-1.18813	1.11169923899786e-08	8.93676669796341e-08	1.43115198899072	Significant Down
3-methyl-tetradecanedioic acid	-0.391526	0.251460751554873	0.325836466803498	0.398028245362227	Non-significant
DG(22:1(13Z)/22:3(10Z,13Z,16Z)/0:0)[iso2]	0.660094593165959	0.00117044724810418	0.00293675854978866	0.823181060910433	Non-significant
4-Dedimethyl-6-dehydro-anhydrotetracycline	0.261005130602749	0.491881870391313	0.567239817108645	0.595197726730489	Non-significant
GM4(d18:1/24:0)	-2.59993	1.76191142124975e-11	5.03056088549929e-10	1.46088283841008	Significant Down
TG(20:3(8Z,11Z,14Z)/20:4(5Z,8Z,11Z,14Z)/20:4(5Z,8Z,11Z,14Z))[iso3]	-0.871945	2.63063761088396e-06	1.13429038081554e-05	1.23735367704653	Significant Down
TG(19:0/22:5(7Z,10Z,13Z,16Z,19Z)/22:5(7Z,10Z,13Z,16Z,19Z))[iso3]	-2.79092	1.41978281266624e-11	4.35400062550979e-10	1.47505254404207	Significant Down
Nuciferoic Acid	-0.98542	0.0100190709055821	0.0198463892579473	0.786869201442856	Non-significant
PC(16:0/26:0)	0.576478813234992	0.00870179986230804	0.0174880832184249	0.744329477387934	Non-significant
Gb3(d18:1/24:1(15Z))	0.52703034920496	0.0176678208172753	0.0324367087288337	0.755996217420359	Non-significant
2-Decene-4,6-diynoic acid, methyl ester, (E)-	-0.559004	0.122458479318661	0.176340210218872	0.787705654778585	Non-significant
Kaempferol 3-glucosyl-(1->4)(6'''-sinapylglucosyl)(1->2)-galactoside	-1.09336	0.0126981812965428	0.0242995877890726	0.461268877431123	Non-significant
Vitexin 6''-(3-hydroxy-3-methylglutarate)	-1.23039	8.75179621027955e-07	4.1646478517882e-06	1.34551648610398	Significant Down
Dodecaprenyl phosphate-galacturonic acid	-1.22367	5.38925742619988e-08	3.34380404235988e-07	1.41524413126546	Significant Down
Pseudoecgonyl-CoA	-1.25261	6.86835844775736e-07	3.36508922765864e-06	1.2864994485177	Significant Down
Myxoquinone-861	-2.70441	5.23930085555962e-12	1.97188232200153e-10	1.6334061814941	Significant Down
Marginatoside	-0.701935	1.12074154799816e-06	5.24279097029646e-06	1.35286448843492	Significant Down
Sagittatoside C	-0.521542	1.03015879579e-05	3.85959947019964e-05	1.29341520078782	Significant Down
11,15,19-Trimethylheptatriacontane	-1.00333	5.99491016104254e-06	2.39796406441701e-05	1.2692681987562	Significant Down
PE(P-19:1(12Z)/0:0)	-0.702457	3.91725236259091e-07	1.98986807130385e-06	1.35169855102764	Significant Down
TG(22:6(4Z,7Z,10Z,13Z,16Z,19Z)/22:6(4Z,7Z,10Z,13Z,16Z,19Z)/22:6(4Z,7Z,10Z,13Z,16Z,19Z))	-1.21479	3.66416252376569e-09	3.79240821209749e-08	1.41444141328569	Significant Down
Methyl 18-bromooctadec-17-en-5,7,15-triynoate	-1.4572	3.74449880314984e-09	3.82770988766428e-08	1.49381656704734	Significant Down
1alpha,25-dihydroxy-19-nor-22-oxavitamin D3	0.488526931579702	0.0297425623977044	0.0514130306164911	0.646991285817562	Non-significant
Cer(t18:0/24:0(2OH))	0.54083834134387	0.00264405502473289	0.00599802071364064	0.850952796154417	Non-significant
Sanggenon G	-0.698433	6.95370051503545e-09	6.39740447383261e-08	1.51624593558663	Significant Down
TG(22:4(7Z,10Z,13Z,16Z)/22:6(4Z,7Z,10Z,13Z,16Z,19Z)/22:6(4Z,7Z,10Z,13Z,16Z,19Z))[iso3]	-0.565684	1.73524177160145e-08	1.29439656476216e-07	1.53502294297702	Significant Down
Campestanyl-18:0	0.815707773555444	3.21131737389799e-05	0.0001085294198199	0.940202813291528	Non-significant
PA(16:1(9Z)/22:2(13Z,16Z))	-0.62667	5.03568078210471e-05	0.000166394933646938	1.15135733619285	Significant Down
Bichanin A 7-O-glucoside-6''-malonate	-0.98064	2.10809515008572e-08	1.50474377954394e-07	1.47613515507087	Significant Down
18:1 Campesterol ester	0.854510033027269	0.010628819218403	0.0209041860162415	0.631161897515935	Non-significant
Spinosin 6'''-(E)-p-coumarate	-1.00351	5.04316261990581e-09	4.85551005730466e-08	1.4775771775911	Significant Down
PE-N[FA 20:4(5Z,8Z,11Z,14Z)] P-18:0/22:6(4Z,7Z,10Z,13Z,16Z,19Z)	0.294791629464139	0.355045585867003	0.436816857500562	0.448483713270562	Non-significant
Laurenenyne A	-2.26961	2.50019239016724e-08	1.6971947976857e-07	1.60258443376201	Significant Down
3-hydroxypimeloyl-CoA	-0.773012	0.000193384417361122	0.000565803171643142	0.883170862964439	Non-significant
Cer(t18:1(8E)/26:0(2OH[R])(3OH))	-0.478176	0.122195623713041	0.17626825162787	0.729779469598965	Non-significant
TG(19:0/22:5(7Z,10Z,13Z,16Z,19Z)/22:6(4Z,7Z,10Z,13Z,16Z,19Z))[iso6]	-0.689194	2.15310983749411e-10	3.62124856892506e-09	1.59601903523436	Significant Down
3S-Hydroxytetradecanoyl-CoA	-1.03945	5.47749713887913e-09	5.15382685339991e-08	1.51136249706215	Significant Down
Isorhamnetin 3-lactoside	-1.34434	2.30459212869538e-07	1.22320659138447e-06	1.37574406286653	Significant Down
Gheddic acid	-0.449277	0.226093356039985	0.297623686488247	0.601268502923941	Non-significant
Epimedokoreanoside I	-0.820521	0.00125591982359396	0.00312282766947688	1.0193818093307	Significant Down
Gibberellin A51-catabolite	-0.468888	0.312903010751745	0.393744214137455	0.127632891785494	Non-significant
Millinol B	2.63873576406425	7.12996518675208e-09	6.44367086627957e-08	1.36981810109791	Significant Up
3,5-Di-O-methyl-8-prenylafzelechin-4beta-ol	2.76002804351854	1.05457963542662e-06	4.96131783030252e-06	1.14914198315511	Significant Up
N-Cyclopropyl-trans-2-cis-6-nonadienamide	-0.827132	0.102043094923826	0.152237265940411	0.929598779756456	Non-significant
Bacillamidin C	0.409510255585312	0.52401126772032	0.595990837462123	0.495929007670856	Non-significant
1-O-alpha-D-glucopyranosyl-1,2-nonadecandiol	1.96419754090439	1.31652302902283e-08	1.01876735329991e-07	1.41765344107876	Significant Up
Triangulyne A	-0.585152	0.21704435530229	0.288463444928244	0.260272462243798	Non-significant
bhas#22	-0.263937	0.597240319558518	0.664802016601131	0.264146384952908	Non-significant
N-ethyl arachidonoyl amine	1.25002266921494	3.00434418941464e-08	1.97428332447248e-07	1.38977257870559	Significant Up
ascr#21	0.724467034773671	0.117697606104686	0.170671835122032	0.476154117614879	Non-significant
7,9,13,17-tetramethyl-7S,14S-dihydroxy-2E,4E,8E,10E,12E,16-octadecahexaenoic acid	-0.139292	0.870320080488493	0.898534945940738	0.549498057220902	Non-significant
Arthriniumsteroid C	-0.258299	0.563710772239039	0.63160016158853	0.63221612125329	Non-significant
1-Heptene	-1.24376	0.00748306324266294	0.0151862165806983	0.869876202608837	Non-significant
Hydroxy-epsilon-sanshool	0.477070478500952	0.223205102458446	0.294758891284837	0.661510146653453	Non-significant
26,26,26,27,27,27-hexafluoro-1alpha,25-dihydroxy-16,17,23,23,24,24-hexadehydrovitamin D3	1.30147427167359	0.139266173388399	0.197452725283552	0.609129815134343	Non-significant
1alpha-hydroxy-24-(dimethoxyphosphoryl)-25,26,27-trinorvitamin D3	0.29808348462235	0.245583213407064	0.319219624334457	0.514986938002954	Non-significant
Ginsenoyne C	-0.933531	0.234585815696566	0.306851588304513	0.660239508217524	Non-significant
10E-Tridecen-2S-ol	-1.09837	0.147725109581112	0.206267100730456	0.548839768492681	Non-significant
Oleamide	-0.545646	0.189585958245097	0.256423936178754	0.759543685443438	Non-significant
Margaric acid(d3)	0.356272165734815	0.0846215741018932	0.128562685057555	0.85611612027086	Non-significant
TG(17:0/20:5(5Z,8Z,11Z,14Z,17Z)/22:3(10Z,13Z,16Z))[iso6]	-0.806443	1.78418001715328e-12	8.20722807890509e-11	1.64787116287052	Significant Down
4-Mercapto-4-methylpentan-2-one	0.548040189266791	0.00220895292638093	0.00509474379677829	0.905377093023836	Non-significant
11Z-Nonacosene	0.554216617657448	1.17872454848234e-05	4.35342986332028e-05	1.16414497846092	Significant Up
PI-Cer(d20:0/26:0)	0.554150851331714	6.16185610388946e-06	2.45289271827907e-05	1.30229247045448	Significant Up
Ophionin	-1.94821	6.00209593534678e-13	3.82287341112857e-11	1.63401385977923	Significant Down
Fucoxanthinol 3-palmitoleate 3'-palmitate	-0.711548	1.14247423631536e-08	9.09585257374153e-08	1.48631789418309	Significant Down
cis-dec-4-enoyl-CoA	-1.32743	2.72749044530707e-06	1.15920649950643e-05	1.05752298626914	Significant Down
GM4(d18:1/26:0)	-0.658245	5.13225622139403e-08	3.26885242408789e-07	1.47855369186265	Significant Down
Officinoterpenoside A1	-1.25919	2.81287660022497e-07	1.464818757853e-06	1.27486695778898	Significant Down
9Z-Heptatriacontene	0.582472333929848	1.07762112060508e-10	2.07504718107212e-09	1.70972988277067	Significant Up
PE(26:2(5Z,9Z)/26:2(5Z,9Z))	-0.797	7.90433240159991e-10	1.09079787142079e-08	1.55424346229387	Significant Down
PC(P-17:0/0:0)	-1.48833	4.0945943615179e-11	9.64219236145548e-10	1.58764538335648	Significant Down
Cer(m18:1(4E)/26:1(17Z))	0.295103644647459	0.469100284907623	0.545873354842773	0.409949240858229	Non-significant
6alpha-hydroxycinobufagin	0.152400011284451	0.701571857090089	0.754417529442329	0.712197991510055	Non-significant
TG(17:2(9Z,12Z)/20:5(5Z,8Z,11Z,14Z,17Z)/20:5(5Z,8Z,11Z,14Z,17Z))[iso3]	-1.01305	2.32257946262325e-07	1.22490178028793e-06	1.3981409877638	Significant Down
Galalpha1-6Glcbeta-Cer(t18:0/22:0(2OH[R])	-0.876263	1.88298076419412e-10	3.38936537554942e-09	1.5790896305026	Significant Down
Bacteriorubixanthinal	-0.515726	0.0148863654570628	0.0278237259558645	0.899288792898056	Non-significant
GlcCer(d16:1/23:0)	0.766423578720084	0.00188863794323606	0.00446797776285559	0.945456273582486	Non-significant
Myricetin 3-(3'''-6'''-diacetylglucosyl)-(1->4)-(2'',3''-diacetylrhamnoside)	0.663854865465877	6.21019445083608e-06	2.46030670109678e-05	1.12080842628748	Significant Up
Robinetinidol-(4alpha->8)-catechin-(6->4alpha)-robinetinidol	-0.514171	0.0959889235632441	0.143723017559432	0.790960170267262	Non-significant
LPIM2(17:0/0:0)	-0.479795	0.133478570121083	0.189897347182572	0.791976825513595	Non-significant
Kaempferol 3-(2''-galloyl-alpha-L-arabinopyranoside)	-0.590527	0.00542860978925467	0.0114373763498801	1.05976320751244	Significant Down
PE-N[FA 20:4(5Z,8Z,11Z,14Z)] P-18:1(9Z)/20:4(5Z,8Z,11Z,14Z)	-1.50278	2.50069764876395e-08	1.6971947976857e-07	1.3154821552598	Significant Down
Heteroartonin A	-0.77839	0.0372445837004862	0.0631936789016447	0.819188505497817	Non-significant
N-methylanthraniloyl-CoA	-0.606911	0.00505952512045958	0.0107971309271663	0.869332397562991	Non-significant
7,8beta-dihydroponasterone A	-0.58178	2.3778950440632e-05	8.27267687598456e-05	1.25750474960179	Significant Down
Lignoceroyl-CoA	-0.71359	0.000165059028002777	0.000491614658943522	1.20547752358928	Significant Down
Lophenol	-1.3727	1.13995207060737e-20	3.14626771487634e-18	2.3143549666764	Significant Down
PG(16:1(9Z)/22:4(7Z,10Z,13Z,16Z))	-0.989796	0.0612851312888173	0.0975847859752706	0.67054402508557	Non-significant
AC2SGL(16:0/28:0(2Me[S],4Me[S],6Me[S],8Me[R],10Me[R],12Me[R],13OH))	-0.703268	1.91272515422173e-06	8.56073744700319e-06	1.20515256706174	Significant Down
Fucoxanthinol 3-stearate 3'-palmitoleate	-0.601773	0.0232054304109569	0.0413206373769297	1.0243845097692	Significant Down
3-Methoxyleprotene	-1.30181	3.4860949508877e-08	2.27282410971261e-07	1.31084149328883	Significant Down
Stigmasteryl glucoside	-1.00753	6.75757757077065e-06	2.66109130953339e-05	1.24253501388783	Significant Down
Quercetin 3-(2''-galloyl-alpha-L-arabinopyranoside)	-0.636648	0.00286125616342063	0.00638576847253983	1.01956640756363	Significant Down
cis-3,4-didehydroadipoyl-CoA semialdehyde	-1.51302	2.34346278120519e-06	1.03212084193505e-05	1.37382257615513	Significant Down
Myxol 2'-dimethyl hexoside	-1.08356	5.10625937799957e-05	0.000167777093848557	1.1984538078816	Significant Down
TG(12:0/12:0/19:0)[iso3]	-0.51435	0.26368383550649	0.33849645860368	0.504744621371849	Non-significant
PS(18:4(6Z,9Z,12Z,15Z)/20:5(5Z,8Z,11Z,14Z,17Z))	-1.63923	3.77407520475357e-07	1.94095296244469e-06	1.36969549280993	Significant Down
2-tetracosyl-3-hydroxy-46-methoxy-heptatetracontanoic acid	-1.71413	8.62700708230405e-09	7.44079360848724e-08	1.2234021862605	Significant Down
Fucoxanthinol 3-arachidonate 3'-palmitate	-0.701402	0.000260452270311802	0.000746209272727238	1.1388622264071	Significant Down
3-aminobutyryl-CoA	-1.41695	8.99069709806903e-06	3.41481522807393e-05	1.29198274301062	Significant Down
Ternatin C3	-1.34096	6.74824322306006e-14	6.98443173586716e-12	1.67419098899051	Significant Down
N6-myristoyl lysine	0.807610492481514	0.00140114197988955	0.00343238331168209	0.826509321273133	Non-significant
TG(22:0/22:1(13Z)/22:3(10Z,13Z,16Z))[iso6]	-0.912033	4.01365238509293e-05	0.000134546727727002	1.17855241817251	Significant Down
asialo-GM2(d18:1/24:0)	-1.26622	3.57999678848679e-07	1.85264833804191e-06	1.3642769054947	Significant Down
3-ketocerotoyl-CoA	-1.3183	2.41973748793096e-08	1.68364927731667e-07	1.43395718571919	Significant Down
Gb3(d18:1/26:0)	-0.751109	9.68774819027805e-08	5.49414760380152e-07	1.42276041940208	Significant Down
2-tetracosyl-3-hydroxy-32-methoxy-33-methyl-nonatetracontanoic acid	-0.807136	0.000108918480304849	0.000331560667986819	1.16740626822189	Significant Down
Melissic acid	-0.578519	0.0402390502134757	0.0674452096695503	0.731174164079907	Non-significant
LPIM3(18:2(9Z,12Z)/0:0)	-1.6727	4.98121060914007e-10	7.3650756863714e-09	1.39320062475415	Significant Down
Isorhamnetin 3,7,4'-tri-O-sulfate	-0.810865	1.33069379788358e-06	6.15538807065701e-06	1.35926390342287	Significant Down
Fucoxanthinol 3-palmitoleate 3'-(9E-hexadecenoate)	-1.30932	3.38549387077628e-09	3.58202131380404e-08	1.47701010697567	Significant Down
2-docosyl-3-hydroxy-32-oxo-33-methyl-tripentacontanoic acid	-0.975921	3.62534727039803e-10	5.66375007526333e-09	1.5514789565816	Significant Down
PA(12:0/19:0)	-0.320765	0.373252909501301	0.455118563380542	0.487620648814843	Non-significant
2-docosyl-3-hydroxy-28,29-epoxy-30-methyl-pentacontanoic acid	-1.51555	6.55308308962972e-08	3.94151656541845e-07	1.40760748773409	Significant Down
PE-N[FA 20:4(5Z,8Z,11Z,14Z)] 18:0/20:4(5Z,8Z,11Z,14Z)	-1.48572	6.2225806516617e-11	1.28807419489397e-09	1.52795853457736	Significant Down
Rebaudioside H	-0.838801	2.27039903045203e-08	1.60674392924297e-07	1.50604110320026	Significant Down
Triangulyne H	-0.951987	1.07039134611059e-08	8.68905916254475e-08	1.48871187157789	Significant Down
LPIM3(17:0/0:0)	-1.19684	5.67308098523723e-06	2.29137124672021e-05	1.25529488964426	Significant Down
FMC-5(d18:1/24:1)	-1.80404	8.1454134993364e-11	1.63450641913236e-09	1.47360425915665	Significant Down
(15Z)-tetracosenoyl-CoA	-1.57734	8.29097458980183e-11	1.63450641913236e-09	1.5032624293635	Significant Down
13-Dihydrodaunorubicin	-1.82928	4.10094452018723e-12	1.70061497949465e-10	1.56878867661723	Significant Down
2-eicosyl-3-hydroxy-32-oxo-33-methyl-henpentacontanoic acid	-1.66494	2.18674430490644e-10	3.62124856892506e-09	1.4723800994363	Significant Down
Ophirasterol	-1.54547	2.29541371702507e-05	8.08767045828408e-05	1.46751824716237	Significant Down
Malonyl-CoA	-0.883037	0.000242279831613293	0.000701425526488834	1.18808010553377	Significant Down
Monardaein	-2.01945	7.84587352571839e-12	2.59855331171793e-10	1.61439498392087	Significant Down
LPIM3(19:1(9Z)/0:0)	-1.13697	5.73824661285349e-08	3.51945792255014e-07	1.43810336546807	Significant Down
N-(20-hydroxyarachidoyl)-5-hydroxytryptamine	1.43680433425229	2.2196062341891e-05	7.8539912902076e-05	1.62121070517745	Significant Up
GM4(d18:1/22:0)	-2.03513	3.48312029891936e-13	2.62183964318657e-11	1.61090406811724	Significant Down
(2S,3S)-3-hydroxy-2-methylbutanoyl-CoA	0.91972658388794	0.00201682080670676	0.00471730968348361	1.31293194777984	Significant Up
Phleixanthophyll palmitate	0.345360357539715	0.188995891084217	0.256118818032294	0.954270214982848	Non-significant
13-Deoxydaunorubicin	1.01004052421507	0.000680847124954387	0.00181267337447663	1.12000176704198	Significant Up
TG(17:0/20:2(11Z,14Z)/22:3(10Z,13Z,16Z))[iso6]	0.761314658983663	0.0143034079498998	0.0270393191381667	1.17465326142955	Significant Up
TG(17:0/22:3(10Z,13Z,16Z)/22:3(10Z,13Z,16Z))[iso3]	-1.70982	2.49808129297191e-08	1.6971947976857e-07	1.36592834123116	Significant Down
PIP2[3',4'](17:0/20:4(5Z,8Z,11Z,14Z))	-1.94491	2.05595331528879e-10	3.54651946887317e-09	1.44823021412084	Significant Down
Okanin 4'-O-(2''-O-caffeoyl-6''-O-p-coumaroylglucoside)	0.0849779961150505	0.843701480192701	0.877619127637633	0.379422642860275	Non-significant
Plastochromenol-8	0.706333285242734	0.0123037665127436	0.023636934275062	0.733002071450872	Non-significant
16alpha,17beta-Estriol 16-(beta-D-glucuronide)	0.634137480643486	0.00980277226248812	0.0195112870993754	1.04149365106885	Significant Up
UDP-2,3-diacyl-GlcN	-2.1515	3.41224753521679e-09	3.58202131380404e-08	1.47413209081165	Significant Down
Ceroplastic acid	-2.21991	1.13981202482192e-12	5.89852722845341e-11	1.61506477989941	Significant Down
TG(17:2(9Z,12Z)/20:3(8Z,11Z,14Z)/20:3(8Z,11Z,14Z))[iso3]	0.64288687952302	0.000183030934773511	0.00054124862140167	0.892062156244089	Non-significant
PS(18:3(6Z,9Z,12Z)/22:6(4Z,7Z,10Z,13Z,16Z,19Z))	1.10355575514245	0.000333382142756709	0.000935730217635779	1.18450500853263	Significant Up
LacCer(d18:0/26:0)	-1.82273	2.40867375231234e-09	2.73202995467756e-08	1.46040164147049	Significant Down
Quercetin 3-(2''-caffeoylglucoside)-(1->2)-(6''-malonylglucoside)	0.146855977344406	0.615966585544322	0.680935023806006	0.760878268309934	Non-significant
(3R)-3-isopropenyl-6-oxoheptanoyl-CoA	-2.05531	4.84065332931521e-11	1.054752883335e-09	1.54690957079135	Significant Down
Tubocapsenolide G	-2.06663	4.63736032872685e-09	4.62618596648895e-08	1.42569371233654	Significant Down
Cincholic acid 3beta-O-beta-D-glucopyranosyl-(1-4)-beta-D-fucopyranosyl-28-O-beta-D-glucopyranosyl ester	-2.83249	4.73757454013095e-09	4.66989490384337e-08	1.36460257227977	Significant Down
LacCer(d18:1/24:1(15Z))	-2.48178	4.77252016139794e-11	1.054752883335e-09	1.49153687120234	Significant Down
3Z,6Z,9Z-Eicosatriene	0.607440926117355	0.0033791654770691	0.00746119737336857	0.861081142747174	Non-significant
LPIM2(18:2(9Z,12Z)/0:0)	0.12655703571097	0.662390723409215	0.721657261819513	0.873044067668957	Non-significant
Aspergillusether H	0.543638682156523	0.0573181825399354	0.0919756882617568	0.863888021773488	Non-significant
Cer(d14:2(4E,6E)/18:1(9Z))	-1.13981	1.83210383413575e-19	3.792454936661e-17	2.33892502392033	Significant Down
Linckoside I	0.571612289272363	0.0427771545085107	0.0714102498650138	0.893898727949428	Non-significant
33-methyl-26Z-tetratriaconten-34-olactone	-0.415062	0.0156128376120066	0.0289852680330525	1.32693710771884	Significant Down
Plakoside B	0.6320278226377	0.000402548326462723	0.00110734224023633	0.917649555434886	Non-significant
omega-linoleoyloxy-Cer(t20:1(6OH)/32:0)	-0.837706	0.043062193530207	0.0717414411328197	0.404073083085765	Non-significant
Kaempferol 3-apioside-7-rhamnosyl-(1->6)-(2''-(E)-caffeoylglactoside)	-0.197865	0.674635927057399	0.734032257034857	0.536493861767382	Non-significant
Diffusoside C	-0.346452	0.184896922845812	0.251800414665021	0.651462852382755	Non-significant
Rhizochalinin D	0.594006547834018	0.00108521663353728	0.00273118350324885	0.846644014053014	Non-significant
Austrobuxusin C	-1.13593	8.91080643138933e-06	3.40079357202259e-05	1.23694698195966	Significant Down
Dotriacontanol	-1.26515	8.40664888875681e-08	4.83382311103517e-07	1.59153351124384	Significant Down
PI(12:0/12:0)	-0.974027	5.90853416677563e-05	0.000191853580003538	0.923304095923418	Non-significant
Mactraxanthin 3-oleate 3'-palmitate	-0.6439	4.15206746489503e-06	1.71895593046654e-05	1.14057122935162	Significant Down
Anhydroicaritin 3-galactosyl-(1->3)-rhamnoside-7-glucoside	-1.36965	3.95521597988741e-07	1.99690172643096e-06	1.31818620442176	Significant Down
omega-linoleoyloxy-Cer(d18:0/31:0)	-0.965156	0.00705416177276579	0.0144575394748764	0.574544620862302	Non-significant
1-(2-methoxy-18Z-pentacosenyl)-sn-glycero-3-phosphoethanolamine	-0.932841	4.81424265117978e-09	4.68963872373748e-08	1.50516983566634	Significant Down
PS(14:1(9Z)/20:5(5Z,8Z,11Z,14Z,17Z))	-0.707025	0.00105496034367642	0.00268771435250485	1.0780600820989	Significant Down
Mactraxanthin 3-stearidonate 3'-palmitate	-0.936402	2.24341328500724e-07	1.19841690321677e-06	1.16550847428589	Significant Down
Echinoisosophoranone	-1.50145	1.2557466859702e-08	9.80904015078611e-08	1.22661114043304	Significant Down
UDP-3-O-(beta-hydroxymyristoyl)-GlcNAc	-0.98928	1.46723163415906e-05	5.32836751352502e-05	1.27354369087065	Significant Down
Fucoxanthinol 3-heptadecanoate 3'-heptadecanoate	-1.08873	1.53021820970766e-09	1.86326570240874e-08	1.52383433350828	Significant Down
Mactraxanthin 3-(5Z,8Z,11Z,14Z,17Z-eicosapentaenoate) 3'-palmitoleate	-1.37946	5.43422614788408e-09	5.15382685339991e-08	1.49858570543485	Significant Down
Fucoxanthinol 3-stearidonate- 3'-(9E-hexadecenoate)	-1.12787	0.000178371669149744	0.00052936108263795	0.885232879150384	Non-significant
Hemsleyin imine A	0.626284418859496	4.1983982170378e-12	1.70061497949465e-10	1.69535299334047	Significant Up
(11Z)-3-oxoicosa-11-enoyl-CoA	-1.51031	2.75876739891532e-07	1.44573380145689e-06	1.15201355528419	Significant Down
6alpha,16beta-diacetoxy-hopan-22-ol	-0.953383	0.000252325261571567	0.000725435127018255	0.829129778921811	Non-significant
TG(17:0/17:1(9Z)/18:0)[iso6]	0.621500102748039	0.172063648884477	0.237447835460578	0.436116235926549	Non-significant
Mactraxanthin 3-arachidonate 3'-(9E-hexadecenoate)	-2.16104	2.57533618092202e-11	6.46175259940434e-10	1.52964118834357	Significant Down
DG(12:0/20:3(8Z,11Z,14Z)/0:0)[iso2]	-0.382881	0.358788820086149	0.440767274527198	0.577859338651745	Non-significant
omega-linoleoyloxy-Cer(d18:2/34:0)	-1.6917	4.19225754845891e-11	9.64219236145548e-10	1.53576692862287	Significant Down
Mactraxanthin 3-(5Z,8Z,11Z,14Z,17Z-eicosapentaenoate) 3'-(9E-hexadecenoate)	-2.06662	1.29866018640549e-09	1.65429328360576e-08	1.45454958208373	Significant Down
PS-NAc(18:1(9Z)/18:1(9Z)/19:0)	-1.55878	2.71577724469841e-08	1.81343835371797e-07	1.42096774076376	Significant Down
N,N,N-trimethyl-sphingosine	-0.321477	0.647713487170691	0.707086663297476	0.354062871926427	Non-significant
10S,14S-Dimethyl-1-octadecene	0.566469425156825	7.7219302704469e-06	3.01592370940096e-05	1.17626441253264	Significant Up
Cer(d18:0/15:0)	0.792091462055347	0.00178899738401641	0.0042688467837625	0.808272286729837	Non-significant
CerP(d18:1/16:0)	0.660469902868734	0.000194660557613031	0.000567531484871794	1.03400020671992	Significant Up
Cer(d18:2/25:0)	0.834247955333328	1.11657022100239e-14	1.32074306141426e-12	1.86209144123176	Significant Up
Cer(m18:1(4E)/18:0)	-0.504768	3.89223824331973e-10	5.96809863975693e-09	2.1317980832722	Significant Down
(5Z,9Z)-2-methoxy-hexacosadienoic acid	-0.162313	0.734687821686454	0.780900534475461	0.504862817167771	Non-significant
Axerophthene	0.588533785777787	0.0741700583939486	0.115005259082752	0.532020020445927	Non-significant
11-Methylhentriacontane	0.709351638141631	0.000848566061937186	0.00220254764665828	0.904054893524085	Non-significant
hentriacontan-16-one	0.674937767866091	0.00122142758388314	0.0030554140164811	0.856841610245327	Non-significant
4-Dedimethylamine-4-oxo-anhydro-7-Cl-tetracycline	0.518366639794914	0.00660823913241789	0.0136449426474863	0.830909398683434	Non-significant
FAHFA 18:1(9Z)/5O(FA 18:0)	0.615692129967782	0.00501264995603225	0.0107247394408132	0.764018064485024	Non-significant
10,22-Dimethyldotriacontane	0.797046732276928	1.4108753868751e-05	5.14627674155322e-05	1.14805857089374	Significant Up
Cer(t18:1(6OH)/35:0(35OH))	0.692443624682797	0.0034789919789094	0.00766118446419411	0.886589032783651	Non-significant
Methyl bixin	0.601714460411389	0.0704945933187217	0.109717148999815	0.489499110851097	Non-significant
10Z-Tricosene	0.595843101145314	2.04193699907786e-10	3.54651946887317e-09	1.65153776702865	Significant Up
6,9,12-Nonacosatriene	0.54664613655183	0.0028839866528665	0.00641919609831576	1.04585469296821	Significant Up
PG(13:0/22:1(11Z))	0.741818709190359	0.0145971583493909	0.0274069095539584	0.673237728883248	Non-significant
22:2 Cholesterol ester	0.718537834853502	0.00356333600089329	0.0078054026686234	0.818114950315919	Non-significant
7Z-Tetracosene	0.70946387300032	1.05516764678475e-16	1.74735762307555e-14	1.96533208619423	Significant Up
octatriacontanoic acid	-0.946025	0.106363508946717	0.15698571373954	0.648607656623239	Non-significant
19:0 Cholesterol ester	0.627885272764049	0.00588318859105142	0.0123012125085621	0.693742874757162	Non-significant
Phthioceranic acid (C39)	-0.344955	0.483626681204976	0.558497757374784	0.562910119832762	Non-significant
20:0 Cholesterol ester	0.629582181802855	0.00302270827681099	0.00670992614798794	0.727282675299634	Non-significant
DG(12:0/18:1(9Z)/0:0)[iso2]	0.553728202395539	0.000108686755826312	0.000331560667986819	1.01435485648905	Significant Up
N-(1,1-dimethyl-2-hydroxy-ethyl) arachidonoyl amine	0.65865429928167	0.000523528121143763	0.00142125011248209	0.963726113449408	Non-significant
(+)-C27-Phthienoic acid	-0.352188	0.436489547862197	0.515568253395005	0.693578754516045	Non-significant
10Z-Pentacosene	0.949751114406673	9.8113984123376e-23	4.06191894270777e-20	2.19289777645255	Significant Up
TG(21:0/22:3(10Z,13Z,16Z)/22:6(4Z,7Z,10Z,13Z,16Z,19Z))[iso6]	0.578100568443411	0.0226134409366735	0.040433868320117	0.639358741547266	Non-significant
Hydroxyphthioceranic acid (C37)	-0.365994	0.334106015975521	0.415999671019145	0.730209455463204	Non-significant
Cer(d18:1/34:0)	0.476171198456069	0.105580270279513	0.156387233973947	0.550748770426216	Non-significant
Behenyl palmitoleate	-0.165639	0.690088036509307	0.745943726148442	0.722315559882427	Non-significant
Cer(d18:0/36:0(36OH))	1.29375453009033	0.00676657118625931	0.0139371167716983	0.669597391320331	Non-significant
3,7,11,15,18,22,26,30-octamethyldotriacontane-1,32-diol	-0.0952379	0.848579424417352	0.880213248470285	0.594582389557692	Non-significant
Cer(d18:2/32:0)	0.8358068783405	9.32598713047653e-07	4.41252419659118e-06	1.22625772758479	Significant Up
18Z-Heptacosen-10-one	0.617599428281232	0.00106319395410847	0.00269212414067833	0.917744233369523	Non-significant
11Z-Heptacosene	1.18202205325294	1.26554592555175e-25	1.04787202635685e-22	2.22772999416501	Significant Up
1-Octacosene	1.37685627157323	1.46454981201351e-13	1.21264724434718e-11	1.8840369762753	Significant Up
TG(21:0/22:1(13Z)/22:1(13Z))[iso3]	0.634719407423202	2.52252951362797e-06	1.10510816787511e-05	1.16450342239935	Significant Up
DG(12:0/17:0/0:0)[iso2]	0.580363272822296	2.98027149421057e-05	0.000101969619719271	1.05657393780874	Significant Up
1-(2-methoxy-13-methyl-pentadecanyl)-sn-glycero-3-phosphoserine	-0.16274	0.710261513143353	0.761783073682249	0.104873451421932	Non-significant
CerP(d18:1/20:0)	-0.355807	0.386979724833477	0.465049654807139	0.612067265383181	Non-significant
9-deoxy-9-methylene-PGE2	0.578743147352398	0.00510916700954168	0.0108750392902327	1.38992879944431	Significant Up
10(R)-hydroxy-8Z-octadeceneic acid	-0.426959	0.450595982490777	0.52881544429979	0.347655866991648	Non-significant
(2S,3R,4E,8E)-3-Hydroxy-2-[methyl(stearoyl)amino]-4,8-octadecadien-1-yl hydrogen sulfate	-0.253926	0.5440127283575	0.615358659945368	0.690789849019874	Non-significant
Nonadecandioic acid	0.842152251552603	0.0118834179200459	0.0230016238484713	0.737879943428174	Non-significant
Cochloxanthin	0.745875747363347	0.371017135925265	0.453769850141979	0.793595628689876	Non-significant
Petromylidene A	0.778591569504644	0.067790935293945	0.106915989377879	0.819860955808155	Non-significant
Acaulesterone	0.729569134145211	0.029683970724801	0.0514130306164911	0.670707697456134	Non-significant
N-palmitoyl glutamine	0.726559875252316	0.396648127623835	0.475288928614378	0.191547498109727	Non-significant
PA(12:0/0:0)	0.228477671879441	0.53278989040646	0.604315108570614	0.371084087681534	Non-significant
N-(2E,9Z-hexadecadienoyl)-homoserine lactone	0.356101393251294	0.352715553161554	0.435479671383364	0.309323069789683	Non-significant
2alpha-chloro-1beta,25-dihydroxyvitamin D3	0.096748212151786	0.92936078104712	0.944184940744804	0.600362632197967	Non-significant
PA(22:6(4Z,7Z,10Z,13Z,16Z,19Z)/0:0)	0.428258617812334	0.273398455174916	0.34880419242655	0.340947095688232	Non-significant
epothilone D	2.76132282054918	0.0149816508241103	0.027938754239557	0.773079606097778	Non-significant
Isogemichalcone B	-0.32876	0.119078676394109	0.172071804632325	1.1575005236848	Non-significant
Menaquinone-9	-0.788744	1.18299724546747e-05	4.35342986332028e-05	1.48869946713763	Significant Down
PC(O-11:1(10E)/2:0)	0.364120418678438	0.505020916988894	0.579968542672405	0.243020487351018	Non-significant
Proversilin B	0.791503141861561	0.035696997516532	0.0606922257570605	0.653313617431312	Non-significant
Type IV cyanolipid 20:1(11Z) ester	0.202791913714918	0.620757277758447	0.683493385617013	0.339180381109654	Non-significant
Panaxynol	-0.676558	0.0762067932434156	0.117722434338709	0.793232521797964	Non-significant
Spisulosine	-0.387796	0.27244431525548	0.34880419242655	0.653229844669885	Non-significant
(23S)-1alpha-hydroxy-25,27-didehydrovitamin D3 26,23-lactone	0.677456033201734	0.0478469095474613	0.0784499823867287	0.625745066741019	Non-significant
Dodecanoylcarnitine	-0.0117114	0.975633060329783	0.980369143146918	0.197858918186804	Non-significant
N-stearoyl taurine	0.100229346310352	0.776181953069298	0.817657324607352	0.253801323082735	Non-significant
2-amino-3-oxo-hexanedioic acid	0.347374479539362	0.610814747449614	0.676338338209861	0.649808945756526	Non-significant
16-fluoro-hexadecanoic acid	0.600109616793022	0.124250895298773	0.178610661991986	0.508868365426843	Non-significant
Nonaflavuxanthin	0.20339001538654	0.727695147587101	0.777460106067251	0.300032589431861	Non-significant
6-Ketolithocholic acid	0.850690507315645	0.0618467107354127	0.0982899740670282	0.519488524275457	Non-significant
PA(17:0/22:1(11Z))	0.594469009067981	0.11113432249382	0.16200566729733	0.535609816501413	Non-significant
N-palmitoyl histidine	0.514179249902598	0.0469260384033018	0.077399919916203	0.597752334231174	Non-significant
PC(18:0/20:3(5Z,11Z,14Z))	0.495638480839913	0.162386486118668	0.22484282693354	0.464623418215278	Non-significant
PI(P-16:0/15:1(9Z))	0.657072227416209	0.0400787013144755	0.0673127072786729	0.487832022843821	Non-significant
2-methylideneglutaric acid	-0.497482	0.147027847060524	0.205640299604922	0.480491429883709	Non-significant
3alpha,7alpha,12alpha,23R-tetrahydroxy-5beta-cholan-24-oic acid	2.17526720064611	0.000378493907107547	0.00104813697352859	1.03378196266731	Significant Up
PS(22:2(13Z,16Z)/0:0)	1.73039212738505	1.81489992123607e-05	6.50535556183319e-05	1.08103468782138	Significant Up
MGTS(16:5(2E,5Z,7Z,9Z,11Z)(2Me,4Me,12Me)/0:0)	0.728969726330369	0.0240142331637791	0.0425776982004478	0.748352333125257	Non-significant
PI(18:1(9Z)/0:0)	0.258313255733045	0.48156454595616	0.556893078284497	0.452755714449279	Non-significant
PC(18:1(9E)/2:0)	0.712746486028131	0.260245269317868	0.335121435451314	0.505175715819384	Non-significant
PS(20:3(8Z,11Z,14Z)/0:0)	-0.0411773	0.917101604452884	0.936445856455882	0.391654933263661	Non-significant
2alpha-(benzyloxy)-1alpha,25-dihydroxy-19-norvitamin D3	0.324975698284225	0.282978186077237	0.35881460654204	0.627982364631701	Non-significant
2-Hydroxymyristoylcarnitine	0.252827275223536	0.591961849078836	0.660571982530022	0.198929663007513	Non-significant
8-methoxy-13-hydroxy-9,11-octadecadienoic acid	0.27901766486472	0.627007459726308	0.688544000866555	0.51945972450753	Non-significant
Epolactaene	-0.612232	0.217454897980724	0.288545922320575	0.474789077544158	Non-significant
3-hydroxy-cis-5-octenoylcarnitine	-0.882432	0.0866604413009085	0.131178876411613	0.668630818274046	Non-significant
Ceriporic acid B	0.35984068679959	0.180056577011118	0.246424538454885	0.459112154035521	Non-significant
PC(18:3(5Y,7Z,17)(2OMe[S],12Me)/0:0)	0.344831926019026	0.261360016209255	0.336034306554756	0.417467840740421	Non-significant
bhas#20	-0.587669	0.0820168199364704	0.125295068094829	0.428688455848328	Non-significant
1-oleyl glycerone-3-phosphate	-0.1095	0.803562600076465	0.841150231179915	0.369676814521987	Non-significant
MGMG(16:2(7Z,10Z)/0:0)	-0.856922	0.038286390629878	0.0646961866153858	0.522799078973033	Non-significant
PC(23:1(9Z)/23:1(9Z))	-1.04691	9.85400321886225e-05	0.000304444577060371	1.32266295501595	Significant Down
MGMG(18:3(9Z,12Z,15Z)/0:0)	-0.601885	0.172974308042571	0.238307366155156	0.360072769532809	Non-significant
PC 16:0/5:0;5oxo	0.0297903264258866	0.952003869726967	0.961416818754467	0.391667199544234	Non-significant
PA(17:0/0:0)	0.523371809095542	0.386571713268379	0.465049654807139	0.39631606301839	Non-significant
N-(9Z-hexadecenoyl)-homoserine lactone	0.405053783517775	0.433296722022484	0.513996684576814	0.280448649927234	Non-significant
(22E)-26,26,26,27,27,27-hexafluoro-1alpha,25-dihydroxy-22,23-didehydrovitamin D3	-0.33162	0.548424468825696	0.61950267419874	0.488135695303774	Non-significant
Cer(m18:0/22:0)	-0.47895	0.375609245369487	0.45601826270665	0.317720658452178	Non-significant
Semiplenamide G	-0.593138	0.337391632227284	0.418203999227831	0.26928067024492	Non-significant
(22E,24E,24bE)-1alpha,25-dihydroxy-26,27-dimethyl-22,23,24,24a,24b,24c-hexadehydro-24a,24b,24c-trihomovitamin D3	1.06642353974088	0.0465803059779087	0.0769830206581006	0.845089480081525	Non-significant
26,26,26,27,27,27-hexafluoro-25-hydroxy-23,23,24,24-tetradehydrovitamin D3	-0.340289	0.334749593176281	0.416175169894835	0.522700983858322	Non-significant
PHOHA-PC	-0.0218872	0.964260225664698	0.97129862147247	0.403908551159199	Non-significant
6-((8Z,11Z,14Z)-heptadeca-8,11,14-trien-1-yl)salicylic acid	-0.846211	0.0452597885681275	0.0749502098688191	0.634749145339417	Non-significant
OOB-PE	0.46446832965972	0.272557891685242	0.34880419242655	0.402861104393679	Non-significant
PG(10:0/10:0)	2.58720475422468	1.62979291639625e-05	5.89287569771222e-05	1.15549691601429	Significant Up
PG(15:1(9Z)/0:0)	0.791619273816022	6.03142677097592e-05	0.000195078959623753	1.1412034875352	Significant Up
PC(16:0/3:0)	0.303693523378985	0.254275982368586	0.328969552189358	0.610691868884842	Non-significant
12-Oxo-20-trihydroxy-leukotriene B4	-1.1755	0.0843129502291674	0.1283292698341	0.457036828793574	Non-significant
DGDG(18:3(9Z,12Z,15Z)/14:0)	-0.837338	0.0199305724329039	0.035953189486807	0.557558162794534	Non-significant
Pinnasterol	0.441757324874197	0.352906835142799	0.435479671383364	0.409366850846071	Non-significant
PC(O-18:2(9Z,12Z)/2:0)	0.710853771614151	0.0558628328220215	0.0898144185954054	0.668595915875843	Non-significant
ibha#22	0.422366438286946	0.315596715936604	0.396531230342197	0.488592389037643	Non-significant
Denticulaflavonol	0.433914392860989	0.415946693622517	0.495545125639488	0.375382650834673	Non-significant
DG(14:1(9Z)/14:1(9Z)/0:0)	-0.043946	0.952127767365535	0.961416818754467	0.216548407724879	Non-significant
dasc#1	0.309830651832901	0.521734267476802	0.594217295007966	0.432128411830808	Non-significant
PG(18:1(9Z)/22:6(4Z,7Z,10Z,13Z,16Z,19Z))	-0.717309	0.00422466879039032	0.00913322652335034	0.6391039876051	Non-significant
PA(18:0/22:1(11Z))	-0.706255	0.00523367097553128	0.0110830679481839	0.617500098250783	Non-significant
PC(10:0/18:2(9Z,12Z))	-1.04188	0.000369529824100413	0.00103020435809812	0.796770512877649	Non-significant
PA(12:0/12:0)	0.144494517084881	0.75478376684919	0.799182811957966	0.260599483904299	Non-significant
Okanin 4'-(2'',4''-diacetyl-6''-p-coumarylglucoside)	0.813516826741312	0.0681264779435277	0.107240919652549	0.917427369551923	Non-significant
CerPE(d14:1(4E)/18:0(2OH))	-1.39077	0.000110724493807837	0.000335823739461131	0.821987266360026	Non-significant
1-(O-alpha-D-glucopyranosyl)-(1,3R,27S,29R)-triacontanetetrol	-1.3559	4.65209793686795e-05	0.000154696268744043	0.921047197809565	Non-significant
iso-1,2-heptadecanediol	-1.218	0.0375865439051636	0.0636434731154917	0.869251357780631	Non-significant
PA(22:4(7Z,10Z,13Z,16Z)/0:0)	0.663843695067841	0.000235959062512901	0.000685523171090113	1.03196389705372	Significant Up
1-(2-methoxy-13-methyl-tetradecanyl)-sn-glycero-3-phosphoserine	0.280869652144091	0.392072708469444	0.470487250163333	0.327386224365049	Non-significant
1(3)-glyceryl-PGF2alpha	-0.935635	0.000552987894659646	0.00149632018554963	0.853413654886329	Non-significant
PI(13:0/22:0)	-0.755905	9.81116606989466e-06	3.70942717163141e-05	1.18116927273161	Significant Down
OKHdiA-PC	-0.602808	0.0717843377993072	0.111514881234196	0.920831831897649	Non-significant
PS(15:0/20:3(8Z,11Z,14Z))	-0.900387	1.66096059997734e-06	7.51516599334008e-06	1.1651019628081	Significant Down
Cucurbitacin P	0.331507951827683	0.465705712294965	0.544543364469873	0.387501876054343	Non-significant
Endertiin A	-0.499768	0.237957203682293	0.309793340642986	0.457879452068754	Non-significant
Rhodovibrin	-0.619675	8.65177881241213e-06	3.33194086357081e-05	1.40992058452561	Significant Down
6'-Hydroxysiphonaxanthin decenoate	-0.95622	3.82219419708236e-07	1.95356592295321e-06	1.22695076269819	Significant Down
oxalyl-CoA	-0.712784	2.68201982064791e-05	9.25296838123531e-05	1.21763697305304	Significant Down
PA(O-18:0/19:1(9Z))	-0.896277	7.98925384274684e-08	4.62594558167439e-07	1.26698660584909	Significant Down
1-O-(alpha-D-galactopyranosyl)-N-tetracosanyl-2-aminononane-1,3,4-triol	-1.81113	2.12502880616509e-07	1.14254795552253e-06	1.22891184509467	Significant Down
20,26-dihydroxyecdysone	0.91466778739266	0.0397621056665737	0.0669167144144777	0.68863490718516	Non-significant
GM4(d18:1/18:0)	1.12496400792157	0.00740924269003793	0.0150733487649912	0.740948403579226	Non-significant
PG(19:1(9Z)/0:0)	0.563530481495192	0.022435769807234	0.0402095614727051	0.741905236716432	Non-significant
Lobophysterol A	0.7614303842167	0.0173552917564863	0.0319337368319348	0.735080857941077	Non-significant
7-Dehydrocholesterol-3-sulfate ester	-0.204799	0.718956095140277	0.769115822708203	0.620471611979469	Non-significant
PC(16:1(9Z)/22:6(4Z,7Z,10Z,13Z,16Z,19Z))	-1.22126	5.36974495947329e-08	3.34380404235988e-07	1.36335725467946	Significant Down
PG(O-18:0/22:6(4Z,7Z,10Z,13Z,16Z,19Z))	-1.4197	1.50230924969291e-07	8.29274705830485e-07	1.32340805314812	Significant Down
Siphonaxanthin octenoate	-1.03431	1.88118447549394e-07	1.02475049059802e-06	1.24570890932461	Significant Down
PI(O-18:0/14:0)	-1.45164	1.99252517391561e-07	1.07830774117786e-06	1.21531418366762	Significant Down
3-methyl-1-heptene	0.765429714276218	0.198725849656347	0.267552851244643	0.669147207093163	Non-significant
14S-Methyl-1-octadecene	-0.330884	0.300701808283445	0.378966662494204	0.678078761118439	Non-significant
PC(16:0/20:3(5Z,8Z,11Z))	-1.10226	1.03343807742339e-08	8.6433002839047e-08	1.42226388012915	Significant Down
Osirisyne H	-1.15541	7.82774877845145e-08	4.56434928771676e-07	1.25262009863334	Significant Down
PI-Cer(d20:1/14:0)	-0.57173	5.41147031009932e-08	3.34380404235988e-07	1.46441374463215	Significant Down
bhas#28	-0.674093	0.016318749908907	0.0301605467066406	0.60836333648859	Non-significant
Methoxyhydroxylycopene glucoside	-1.66407	7.50592947352107e-10	1.05337450916533e-08	1.48170131968838	Significant Down
PA(20:2(11Z,14Z)/22:4(7Z,10Z,13Z,16Z))	-1.44915	1.11057107623356e-07	6.25546157225433e-07	1.24115994443591	Significant Down
PC(12:0/15:1(9Z))	-0.942585	1.61322050716249e-08	1.21431507266413e-07	1.31431091136443	Significant Down
PC(O-16:0/20:5(5Z,8Z,11Z,14Z,17Z))	-0.612723	1.22943266379376e-08	9.69495472020225e-08	1.49567853920492	Significant Down
PG(15:1(9Z)/22:4(7Z,10Z,13Z,16Z))	-1.44624	2.00300100583512e-09	2.33589413074856e-08	1.45391117981907	Significant Down
PA(17:0/22:2(13Z,16Z))	-1.75816	3.1583246538729e-09	3.44091159658785e-08	1.43649028491447	Significant Down
cortisol 21-sulfate	-0.722538	1.91819139806221e-08	1.40554201557125e-07	1.44005605127814	Significant Down
cholesteryl beta-D-xyloside	0.224377452538656	0.677324527025167	0.735990430940732	0.199255726463617	Non-significant
Dihydroparasiloxanthin	-0.760287	6.64092752038093e-08	3.95589063803986e-07	1.57519929035558	Significant Down
5-Hydroxypseudobaptigenin 7-O-glucoside	-1.46797	4.50487051815411e-08	2.89149828607101e-07	1.35084640828526	Significant Down
Plantagoside	-0.962048	5.04409762625379e-05	0.000166394933646938	1.14450494903884	Significant Down
2'-Isopentylsaproxanthin	-1.49919	1.97963046713968e-08	1.43783686560671e-07	1.25076578769817	Significant Down
19'-Hydroxyfucoxanthin (19'-butanoate)	-1.55	1.06238009013952e-08	8.68905916254475e-08	1.34808841399791	Significant Down
PG(O-16:0/12:0)	-0.785665	6.65404773384727e-10	9.49922676487162e-09	1.51843355639027	Significant Down
PC(10:0/10:0)	0.698934378388261	0.0799608638326085	0.122550301962545	0.598261694964996	Non-significant
PC(O-16:0/3:1(2E))	0.653376658243573	0.0689389750241413	0.107867210955207	0.482418884589715	Non-significant
PG(12:0/15:0)	-0.776019	8.59991076650758e-10	1.16733214994562e-08	1.50611624544448	Significant Down
Malyngic acid	-0.723119	0.00018675260579983	0.000550288817089892	1.00068215494133	Significant Down
8-Prenylquercetin 7,4'-dimethyl ether 3-rhamnosyl-(1->4)-rhamnoside	0.737274812577446	0.250457563546959	0.325045239211414	0.843305434357785	Non-significant
1-(2-methoxy-5Z,9Z-hexacosadienyl)-sn-glycero-3-phosphoserine	-0.703493	2.33396718251435e-08	1.63773290434058e-07	1.42566564074579	Significant Down
PC(O-16:0/12:0)	-0.506556	0.0040618157263473	0.00885048268793569	0.796149355224845	Non-significant
2-Methyl-7Z,9E-octadecadiene	0.0785534214096418	0.819736815164423	0.855916876363357	0.191512277872384	Non-significant
(2S,3S)-2-hydroxytridecane-1,2,3-tricarboxylic acid	-0.644763	0.0021001082824705	0.00487083937783075	1.03702326699751	Significant Down
PS(12:0/17:0)	-0.582304	8.04949873329288e-06	3.11447894914323e-05	1.29117614507576	Significant Down
mLPA(O-18:0)	0.345786537881396	0.14509883982354	0.204322856078047	0.606360655394829	Non-significant
TG(22:3(10Z,13Z,16Z)/22:6(4Z,7Z,10Z,13Z,16Z,19Z)/22:6(4Z,7Z,10Z,13Z,16Z,19Z))[iso3]	-0.48228	0.0314174583157677	0.0540824438367062	0.907281289304967	Non-significant
Mycolipanolic acid (C26)	-0.474399	0.207505561477158	0.278017160037358	0.685057492859427	Non-significant
Kaempferol 3-sulfate-7-alpha-arabinopyranoside	0.291939129309696	0.378533774847081	0.458225095867519	0.903011556073221	Non-significant
Calomelanol D-1	1.66436708068542	0.00018912041929477	0.000555289741759113	0.957918475077404	Non-significant
4beta-methyl-zymosterol-4alpha-carboxylic acid	-0.433527	0.00476413566224974	0.0102194412651367	1.36958928673696	Significant Down
PC(22:1(11Z)/22:2(13Z,16Z))	-0.172315	0.694969887201231	0.750241286313715	0.625998383217624	Non-significant
10-methyl-1-dodecanol	-0.825271	0.00040780741314907	0.00111809449697825	1.43227787146144	Significant Down
Cyathsterone A	-0.164715	0.785899987794242	0.823702772017256	0.141574770370195	Non-significant
PA(O-18:0/22:6(4Z,7Z,10Z,13Z,16Z,19Z))	-0.540293	6.78128340955973e-06	2.66109130953339e-05	1.31499706530234	Significant Down
beta-Apo-10'-carotenal	-0.902225	6.79814177139186e-07	3.35051273018599e-06	1.28487775075059	Significant Down
MG(20:0/0:0/0:0)[rac]	0.617539802536458	0.000129828635720622	0.000390902219551546	0.998377287720072	Non-significant
(3'-sulfo)Galbeta-Cer(d18:1/24:1(15Z))	-0.529703	0.0355892066140552	0.0606922257570605	0.682181612454644	Non-significant
P-IsoPGE2-PC	-0.948256	0.00196873331913984	0.00463099769388575	0.759560034204751	Non-significant
Lignoceric acid(d3)	-0.606746	0.00239399224616003	0.00547576127022238	1.30819400679503	Significant Down
CerPE(d14:2(4E,6E)/18:1(9Z))	0.324236175397089	0.373637484622417	0.455118563380542	0.556468578520885	Non-significant
Lophanol	0.460053545159925	0.385123325050802	0.464166103554679	0.323569785100014	Non-significant
Deoxyelephantopin	-1.37828	0.000717393571233488	0.00189776957502022	0.8007299168637	Non-significant
16-methyl-6Z,9Z-heptadecadienoic acid	0.855863340994919	0.00186096936128358	0.00441513647891921	0.949846091326299	Non-significant
PKOHA-PC	0.559235368269176	0.145378404207535	0.204368962111781	0.43338898503396	Non-significant
(3'-sulfo)Galbeta-Cer(d18:1/22:0)	-0.583134	0.0252233062762073	0.0443416084855619	0.776430381392737	Non-significant
Ikarisoside D	0.587188313608665	0.0604101024353949	0.0965628664411331	0.59111650512801	Non-significant
Kaempferol 3-[2''',3''',5'''-triacetyl-alpha-L-arabinofuranosyl-(1->6)-glucoside	-1.07696	0.000290738438428221	0.000827255762950402	0.876748229554959	Non-significant
PC(O-16:0/2:0)	0.511160488608254	0.0105435851487298	0.0207859250074959	0.819887722613692	Non-significant
PGD2-d4	-1.17576	0.0508405560162717	0.0822187116825643	0.753779945758105	Non-significant
8E-Heneicosene	-0.449729	0.186766363306514	0.253928651589152	0.676270951283997	Non-significant
Artemetin 5-glucosyl-(1->4)-rhamnoside	-0.581279	4.17323102379299e-06	1.71912203368189e-05	1.23595893921372	Significant Down
24S-hydroxycholesterol 3-sulfate, 24-D-glucuronide	-0.690343	0.116909970319951	0.16982711478056	1.00482810506104	Non-significant
PS(20:0/22:1(11Z))	0.682554481376774	0.000441012719853244	0.00120514367009401	0.98727784242797	Non-significant
N-(13-methyl-tetradecanoyl)-capnine	0.356313332699656	0.101835328800072	0.15220153835101	0.947972341408407	Non-significant
PA(15:1(9Z)/22:2(13Z,16Z))	-0.529058	0.00272328664018853	0.00611078953408158	0.869810540294753	Non-significant
Flemiphyllin	-1.40948	0.0260296141591921	0.0456621197538369	0.621585532069201	Non-significant
