# Supplementary material for: Metabolic reprogramming in placenta and umbilical cord serum of polycystic ovary syndrome pregnancies: testosterone-associated alterations and interaction with obesity
Source: Hum Reprod Open. 2026 Apr 21;2026(3):hoag036. doi: 10.1093/hropen/hoag036 (PMC13186602; doi:10.1093/hropen/hoag036)
Supplement: hoag036_Supplementary_Data [file hoag036_supplementary_data.zip › Supplementary File S2 Lipid_class_abundance.xlsx]

## Sheet: placenta_class_abundance
Supplementary File S2: Lipid Class Abundance in Placenta and Umbilical Cord Serum
LM_ID	Categroy	Class	Class_Abbrevation	Control_Abundance	PCOS_Abundance
LMFA00	Fatty Acyls [FA]	Other Fatty Acyls	Other FA	14.03	9.29439
LMFA01	Fatty Acyls [FA]	Fatty Acids and Conjugates	FA	669.058	498.822
LMFA03	Fatty Acyls [FA]	Eicosanoids	Eic	85.7271	57.5793
LMFA05	Fatty Acyls [FA]	Fatty alcohols	FAl	387.463	273.93
LMFA06	Fatty Acyls [FA]	Fatty aldehydes	FAld	41.5788	31.0547
LMFA07	Fatty Acyls [FA]	Fatty esters	FE	88.4865	70.1787
LMFA08	Fatty Acyls [FA]	Fatty amides	FAm	296.398	229.257
LMFA11	Fatty Acyls [FA]	Hydrocarbons	HC	471.843	334.973
LMFA12	Fatty Acyls [FA]	Oxygenated hydrocarbons	OHC	84.7349	67.8726
LMFA13	Fatty Acyls [FA]	Fatty acyl glycosides	FAGly	111.176	66.6506
LMGL01	Glycerolipids [GL]	Monoradylglycerols	MG	58.2267	42.5326
LMGL02	Glycerolipids [GL]	Diradylglycerols	DG	13.8787	10.0829
LMGL03	Glycerolipids [GL]	Triradylglycerols	TG	55.0106	41.8931
LMGP01	Glycerophospholipids [GP]	Glycerophosphocholines	PC	74.642	69.9621
LMGP02	Glycerophospholipids [GP]	Glycerophosphoethanolamines	PE	14.2927	12.6524
LMGP04	Glycerophospholipids [GP]	Glycerophosphoglycerols	PG	105.733	98.944
LMGP10	Glycerophospholipids [GP]	Glycerophosphates	PA	92.3613	86.0286
LMGP20	Glycerophospholipids [GP]	Oxidized glycerophospholipids	OxGP	12.3444	14.0433
LMPK02	Polyketides [PK]	Halogenated acetogenins	HAc	15.1191	7.40267
LMPK03	Polyketides [PK]	Annonaceae acetogenins	AAc	48.0696	41.6323
LMPK12	Polyketides [PK]	Flavonoids	Fla	90.3044	60.3945
LMPK15	Polyketides [PK]	Phenolic lipids	PhL	29.3669	20.3738
LMPR01	Prenol Lipids [PR]	Isoprenoids	IP	156.62	115.503
LMPR02	Prenol Lipids [PR]	Quinones and hydroquinones	Q	17.3166	14.8723
LMPR03	Prenol Lipids [PR]	Polyprenols	PP	15.3103	12.0904
LMSP00	Sphingolipids [SP]	Other Sphingolipids	Other SP	144.562	101.329
LMSP01	Sphingolipids [SP]	Sphingoid bases	SPB	75.9189	46.3094
LMSP02	Sphingolipids [SP]	Ceramides	Cer	279.315	195.99
LMSP05	Sphingolipids [SP]	Neutral glycosphingolipids	NGSp	35.6976	33.2543
LMST01	Sterol Lipids [ST]	Sterols	ST	280.635	196.14
LMST02	Sterol Lipids [ST]	Steroids	StA	68.8233	52.763
LMST03	Sterol Lipids [ST]	Secosteroids	SecoSt	75.494	56.1337
LMST05	Sterol Lipids [ST]	Steroid conjugates	StC	42.3431	34.125

## Sheet: cord_serum_class_abundance
LM_ID	Categroy	Class	Class_Abbrevation	Control_Abundance	PCOS_Abundance
LMFA00	Fatty Acyls [FA]	Other Fatty Acyls	Other FA	36.4131	36.5649
LMFA01	Fatty Acyls [FA]	Fatty Acids and Conjugates	FA	1240.54	1235.39
LMFA02	Fatty Acyls [FA]	Octadecanoids	Oct	11.9359	11.1921
LMFA03	Fatty Acyls [FA]	Eicosanoids	Eic	165.508	165.24
LMFA04	Fatty Acyls [FA]	Docosanoids	Doc	18.7858	18.5545
LMFA05	Fatty Acyls [FA]	Fatty alcohols	FAl	319.601	313.77
LMFA06	Fatty Acyls [FA]	Fatty aldehydes	FAld	44.0932	42.1439
LMFA07	Fatty Acyls [FA]	Fatty esters	FE	827.234	813.221
LMFA08	Fatty Acyls [FA]	Fatty amides	FAm	534.361	514.021
LMFA11	Fatty Acyls [FA]	Hydrocarbons	HC	312.912	307.826
LMFA12	Fatty Acyls [FA]	Oxygenated hydrocarbons	OHC	108.444	108.933
LMFA13	Fatty Acyls [FA]	Fatty acyl glycosides	FAGly	253.677	248.94
LMGL01	Glycerolipids [GL]	Monoradylglycerols	MG	41.0228	39.6148
LMGL02	Glycerolipids [GL]	Diradylglycerols	DG	139.934	132.824
LMGL03	Glycerolipids [GL]	Triradylglycerols	TG	408.672	397.976
LMGL04	Glycerolipids [GL]	Glycosylmonoradylglycerols	GMG	40.8856	41.6121
LMGL05	Glycerolipids [GL]	Glycosyldiradylglycerols	GDG	46.2572	45.5963
LMGL06	Glycerolipids [GL]	Betaine monoradylglycerols	BMAG	12.689	12.1388
LMGL07	Glycerolipids [GL]	Betaine Diradylglycerols	BDAG	29.683	30.7811
LMGP00	Glycerophospholipids [GP]	Other Glycerophospholipids	Other GP	22.1967	22.7816
LMGP01	Glycerophospholipids [GP]	Glycerophosphocholines	PC	417.388	430.082
LMGP02	Glycerophospholipids [GP]	Glycerophosphoethanolamines	PE	176.041	181.873
LMGP03	Glycerophospholipids [GP]	Glycerophosphoserines	PS	230.24	235.065
LMGP04	Glycerophospholipids [GP]	Glycerophosphoglycerols	PG	215.385	222.723
LMGP05	Glycerophospholipids [GP]	Glycerophosphoglycerophosphates	PGP	8.22815	8.81249
LMGP06	Glycerophospholipids [GP]	Glycerophosphoinositols	PI	103.84	108.284
LMGP08	Glycerophospholipids [GP]	Glycerophosphoinositol bisphosphates	PIP2	15.152	14.0874
LMGP10	Glycerophospholipids [GP]	Glycerophosphates	PA	306.905	289.753
LMGP15	Glycerophospholipids [GP]	Glycerophosphoinositolglycans	PING	140.409	143.96
LMGP20	Glycerophospholipids [GP]	Oxidized glycerophospholipids	OxGP	187.799	190.643
LMGP21	Glycerophospholipids [GP]	Glycerophosphoethanolamine glycans	PE-Gly	40.0032	37.1677
LMGP22	Glycerophospholipids [GP]	Dihydroxyacetonephosphates	DHAP	24.8112	24.8406
LMPK02	Polyketides [PK]	Halogenated acetogenins	HAc	56.5415	58.2564
LMPK03	Polyketides [PK]	Annonaceae acetogenins	AAc	20.6111	21.1834
LMPK04	Polyketides [PK]	Macrolides and lactone polyketides	ML	26.3211	26.6188
LMPK06	Polyketides [PK]	Polyenes	PolyE	15.3358	15.9227
LMPK07	Polyketides [PK]	Linear tetracyclines	LTC	63.9779	63.4119
LMPK10	Polyketides [PK]	Aflatoxins and related substances	Afl	11.0995	9.88714
LMPK12	Polyketides [PK]	Flavonoids	Fla	1434.16	1381.74
LMPK13	Polyketides [PK]	Aromatic polyketides	APK	164.613	167.164
LMPK15	Polyketides [PK]	Phenolic lipids	PhL	13.9562	13.6715
LMPR01	Prenol Lipids [PR]	Isoprenoids	IP	851.556	832.86
LMPR02	Prenol Lipids [PR]	Quinones and hydroquinones	Q	68.1864	64.9855
LMPR03	Prenol Lipids [PR]	Polyprenols	PP	21.7887	20.7932
LMPR04	Prenol Lipids [PR]	Hopanoids	Hop	29.0038	26.9392
LMSL01	Saccharolipids [SL]	Acylaminosugars	AcAS	24.8296	23.2329
LMSL03	Saccharolipids [SL]	Acyltrehaloses	AcTre	61.4587	59.9527
LMSP00	Sphingolipids [SP]	Other Sphingolipids	Other SP	52.8897	55.2575
LMSP01	Sphingolipids [SP]	Sphingoid bases	SPB	97.2498	93.5927
LMSP02	Sphingolipids [SP]	Ceramides	Cer	255.985	253.224
LMSP03	Sphingolipids [SP]	Phosphosphingolipids	PSL	99.83	96.9279
LMSP05	Sphingolipids [SP]	Neutral glycosphingolipids	NGSp	227.29	212.926
LMSP06	Sphingolipids [SP]	Acidic glycosphingolipids	AGSp	106.125	110.794
LMST01	Sterol Lipids [ST]	Sterols	ST	612.827	604.433
LMST02	Sterol Lipids [ST]	Steroids	StA	65.9049	64.8703
LMST03	Sterol Lipids [ST]	Secosteroids	SecoSt	159.024	161.57
LMST04	Sterol Lipids [ST]	Bile acids and derivatives	BA	46.3573	48.9985
LMST05	Sterol Lipids [ST]	Steroid conjugates	StC	60.6698	58.3259
