# Supplementary material for: Metabolic reprogramming in placenta and umbilical cord serum of polycystic ovary syndrome pregnancies: testosterone-associated alterations and interaction with obesity
Source: Hum Reprod Open. 2026 Apr 21;2026(3):hoag036. doi: 10.1093/hropen/hoag036 (PMC13186602; doi:10.1093/hropen/hoag036)
Supplement: hoag036_Supplementary_Data [file hoag036_supplementary_data.zip › Supplementary File S3 Correlation_results.xlsx]

## Sheet: Metabolomics_placenta
Supplementary File S3: Correlation Analyses of Metabolites and Lipids with Clinical Parameters
Clinical	Metabolite	Correlation	Pvalue
BMI	DG(22:1(13Z)/22:1(13Z)/0:0)	0.293654	0.00637797
BMI	2-methylideneglutaric acid	-0.237839	0.0283897
BMI	36:5(21Z,24Z,27Z,30Z,33Z)	-0.23524	0.0302192
BMI	N-hexanoyl-homoserine lactone	0.217075	0.0459816
GSP	Gluconic acid	-0.439681	2.55178e-05
GSP	PI-Cer(t18:0/22:0)	-0.377113	0.000374212
GSP	MG(0:0/20:5(5Z,8Z,11Z,14Z,17Z)/0:0)	-0.333755	0.00179911
GSP	Uvarinol	-0.295762	0.00599249
GSP	Pseudoprotodioscin	-0.292577	0.00658333
GSP	(-)-Epigallocatechin 3-(4-methyl-gallate)	-0.271128	0.0120777
GSP	RCTR2	-0.256314	0.0178938
GSP	(-)-Obtusadiene	-0.252229	0.0198699
GSP	PS(12:0/20:3(8Z,11Z,14Z))	-0.238226	0.0281255
GSP	N-hexanoyl-homoserine lactone	-0.225415	0.0380576
GSP	R-Chinensen G	0.256841	0.0176513
GSP	1-(2-methoxy-5Z,9Z-hexacosadienyl)-sn-glycero-3-phosphoserine	0.263056	0.015001
GSP	9,9-dimethoxy-nonanoic acid	0.279248	0.00964997
GSP	2,2-difluoro-hexadecanoic acid	0.286059	0.00795461
GSP	Octadecanol	0.295762	0.00599249
GSP	(25R)-26,26,26-trifluoro-1alpha,25-dihydroxyvitamin D3	0.303668	0.00472409
GSP	Nepafenac	0.316185	0.00319888
GSP	Propionic acid	0.338788	0.00151618
GSP	Monoethyl malonic acid	0.37767	0.000366203
GSP	Norselic acid A	0.401337	0.000140832
GSP	(23S)-1alpha-hydroxy-25,27-didehydrovitamin D3 26,23-lactone	0.42775	4.43955e-05
GSP	2-methylideneglutaric acid	0.440082	2.50386e-05
Testosterone	Propionic acid	-0.64886	1.87386e-11
Testosterone	(23S)-1alpha-hydroxy-25,27-didehydrovitamin D3 26,23-lactone	-0.643085	3.21501e-11
Testosterone	2-methylideneglutaric acid	-0.584115	4.40325e-09
Testosterone	R-Chinensen G	-0.559706	2.56549e-08
Testosterone	Norselic acid A	-0.551781	4.41206e-08
Testosterone	Nepafenac	-0.539586	9.89186e-08
Testosterone	(25R)-26,26,26-trifluoro-1alpha,25-dihydroxyvitamin D3	-0.517659	3.90809e-07
Testosterone	2,2-difluoro-hexadecanoic acid	-0.515529	4.44348e-07
Testosterone	9,9-dimethoxy-nonanoic acid	-0.461298	8.8617e-06
Testosterone	Monoethyl malonic acid	-0.393905	0.000191604
Testosterone	1-(2-methoxy-5Z,9Z-hexacosadienyl)-sn-glycero-3-phosphoserine	-0.390758	0.000217803
Testosterone	Octadecanol	-0.344969	0.00122398
Testosterone	RCTR2	0.322906	0.00257703
Testosterone	DG(22:1(13Z)/22:1(13Z)/0:0)	0.363877	0.000618752
Testosterone	PS(12:0/20:3(8Z,11Z,14Z))	0.41078	9.4239e-05
Testosterone	Pseudoprotodioscin	0.46635	6.84866e-06
Testosterone	PI-Cer(t18:0/22:0)	0.466936	6.64511e-06
Testosterone	(-)-Epigallocatechin 3-(4-methyl-gallate)	0.468089	6.26127e-06
Testosterone	N-hexanoyl-homoserine lactone	0.487505	2.22414e-06
Testosterone	(-)-Obtusadiene	0.522203	2.96313e-07
Testosterone	Uvarinol	0.522359	2.93483e-07
Testosterone	Gluconic acid	0.570366	1.20929e-08
Testosterone	MG(0:0/20:5(5Z,8Z,11Z,14Z,17Z)/0:0)	0.582033	5.1464e-09
Testosterone	36:5(21Z,24Z,27Z,30Z,33Z)	-0.275299	0.0107712
Testosterone	Methyl 3,4,5-trimethoxycinnamate	0.245037	0.0238051
TG	1-(2-methoxy-5Z,9Z-hexacosadienyl)-sn-glycero-3-phosphoserine	0.372643	0.000444538
TG	Octadecanol	0.295441	0.00604996
TG	R-Chinensen G	0.283587	0.00853705
TG	2,2-difluoro-hexadecanoic acid	0.272642	0.0115885
TG	(23S)-1alpha-hydroxy-25,27-didehydrovitamin D3 26,23-lactone	0.257299	0.0174434
TG	Uvarinol	-0.251123	0.0204364
TG	Norselic acid A	0.250057	0.0209948
TG	PI-Cer(t18:0/22:0)	-0.248914	0.0216086
TG	MG(0:0/20:5(5Z,8Z,11Z,14Z,17Z)/0:0)	-0.247605	0.0223303
TG	(25R)-26,26,26-trifluoro-1alpha,25-dihydroxyvitamin D3	0.237128	0.0288805
TG	Gluconic acid	-0.227522	0.0362474

## Sheet: Metabolomics_cord
Clinical	Metabolite	Correlation	Pvalue
BMI	Tolfenamic acid	0.28525	0.0158993
BMI	13-Methyl-1-hentriacontene	-0.24323	0.0409614
GSP	3Z-hexenol	0.411151	0.000368293
GSP	N-(20-hydroxybehenoyl)-5-hydroxytryptamine	0.384624	0.000927123
GSP	1alpha-hydroxy-2beta-(5-hydroxypentoxy)vitamin D3	0.345437	0.00317321
GSP	13-Methyl-1-hentriacontene	0.327277	0.00533785
GSP	Cer(d14:2(4E,6E)/24:0(2OH))	0.312773	0.00791489
GSP	OHDdiA-PG	0.305948	0.00946598
GSP	PS(22:2(13Z,16Z)/22:6(4Z,7Z,10Z,13Z,16Z,19Z))	0.297598	0.0117193
Testosterone	OHDdiA-PG	-0.687078	3.68163e-11
Testosterone	3Z-hexenol	-0.666421	2.2479e-10
Testosterone	PS(22:2(13Z,16Z)/22:6(4Z,7Z,10Z,13Z,16Z,19Z))	-0.644724	1.29745e-09
Testosterone	N-(20-hydroxybehenoyl)-5-hydroxytryptamine	-0.626732	5.0115e-09
Testosterone	13-Methyl-1-hentriacontene	-0.626648	5.04214e-09
Testosterone	Cer(d14:2(4E,6E)/24:0(2OH))	-0.611055	1.5191e-08
Testosterone	1alpha-hydroxy-2beta-(5-hydroxypentoxy)vitamin D3	-0.526748	2.37294e-06
Testosterone	(2Z,8Z)-10-Tigloyloxy matricaria ester	-0.447103	9.2725e-05
Testosterone	Avermectin B1b	-0.437713	0.00013494
Testosterone	Tolfenamic acid	0.294134	0.0127827
TG	OHDdiA-PG	0.371778	0.00141139
TG	N-(20-hydroxybehenoyl)-5-hydroxytryptamine	0.315318	0.00739621
TG	3Z-hexenol	0.300847	0.0107927
TG	PS(22:2(13Z,16Z)/22:6(4Z,7Z,10Z,13Z,16Z,19Z))	0.279584	0.0182109
TG	Cer(d14:2(4E,6E)/24:0(2OH))	0.243431	0.0407898
TG	(2Z,8Z)-10-Tigloyloxy matricaria ester	0.239054	0.0446682

## Sheet: Lipidomics_placenta
Clinical	Metabolite	Correlation	Pvalue
BMI	Anhydroeschscholtzxanthin	-0.291028	0.00488573
BMI	3,6,9-Heptacosatriene	-0.234218	0.0246289
GSP	6,9,12-Nonacosatriene	0.465945	2.85963e-06
GSP	11Z-Hentriacontene	0.460766	3.8035e-06
GSP	octatriacontanoic acid	0.431882	1.71866e-05
GSP	2R-aminoheptanoic acid	0.430109	1.87705e-05
GSP	3S,7S-dimethyl-2-hexadecanol	0.42006	3.06574e-05
GSP	3S,7S-dimethyl-2S-tridecanol	0.414827	3.93392e-05
GSP	2-Bromo-2-iodoacetic acid	0.39274	0.000107799
GSP	iso (19-methyl-d20:0) sphinganine	0.37352	0.000245059
GSP	Sorbaldehyde	0.370892	0.000273116
GSP	omega-linoleoyloxy-Cer(t18:1(6OH)/30:0)	0.370846	0.000273635
GSP	4alpha,14alpha-Dimethyl-5alpha-Ergesta-7,9(11),24(28)-trien-3beta-ol	0.363194	0.000373233
GSP	2,6,8,12-Tetramethyl-2,4-tridecadien-1-ol	0.336436	0.00104174
GSP	Bixin	0.336228	0.00104973
GSP	Anhydroeschscholtzxanthin	0.331574	0.00124349
GSP	3,6,9-Heptacosatriene	0.307483	0.00286805
Testosterone	octatriacontanoic acid	-0.750962	0
Testosterone	3,6,9-Heptacosatriene	-0.741607	0
Testosterone	3S,7S-dimethyl-2-hexadecanol	-0.734009	0
Testosterone	iso (19-methyl-d20:0) sphinganine	-0.723089	4.44089e-16
Testosterone	6,9,12-Nonacosatriene	-0.719721	6.66134e-16
Testosterone	omega-linoleoyloxy-Cer(t18:1(6OH)/30:0)	-0.717818	8.88178e-16
Testosterone	4alpha,14alpha-Dimethyl-5alpha-Ergesta-7,9(11),24(28)-trien-3beta-ol	-0.712254	1.77636e-15
Testosterone	2R-aminoheptanoic acid	-0.711368	1.77636e-15
Testosterone	Sorbaldehyde	-0.70622	3.77476e-15
Testosterone	Bixin	-0.705634	3.9968e-15
Testosterone	3S,7S-dimethyl-2S-tridecanol	-0.694561	1.59872e-14
Testosterone	11Z-Hentriacontene	-0.689906	2.81997e-14
Testosterone	Anhydroeschscholtzxanthin	-0.688935	3.17524e-14
Testosterone	2,6,8,12-Tetramethyl-2,4-tridecadien-1-ol	-0.670294	2.71116e-13
Testosterone	2-Bromo-2-iodoacetic acid	-0.660306	8.04246e-13
TG	iso (19-methyl-d20:0) sphinganine	0.317197	0.00206428
TG	2R-aminoheptanoic acid	0.308327	0.0027885
TG	4alpha,14alpha-Dimethyl-5alpha-Ergesta-7,9(11),24(28)-trien-3beta-ol	0.302454	0.00338601
TG	2,6,8,12-Tetramethyl-2,4-tridecadien-1-ol	0.295872	0.00418974
TG	Anhydroeschscholtzxanthin	0.281946	0.00647263
TG	Bixin	0.279718	0.00692541
TG	3S,7S-dimethyl-2-hexadecanol	0.239395	0.021543
TG	6,9,12-Nonacosatriene	0.226625	0.0298304
TG	3,6,9-Heptacosatriene	0.225892	0.0303778
TG	Sorbaldehyde	0.223311	0.0323763
TG	11Z-Hentriacontene	0.208143	0.0464802

## Sheet: Lipidomics_cord
Clinical	Metabolite	Correlation	Pvalue
BMI	11Z-Heptacosene	0.410687	0.000154414
BMI	10Z-Pentacosene	0.368562	0.000768522
BMI	7Z-Tetracosene	0.318268	0.00401361
GSP	Cer(m18:1(4E)/18:0)	0.438577	4.71771e-05
GSP	Cer(d14:2(4E,6E)/18:1(9Z))	0.405394	0.000191176
GSP	Lophenol	0.402616	0.000213549
GSP	14-methyl-1-hexadecanol	0.396509	0.00027145
GSP	CoA(22:5(4Z,7Z,10Z,13Z,16Z))	-0.30867	0.00534048
GSP	Catechin 5-O-(2-feruloyl-6-p-coumaroyl-beta-D-glucopyranoside)	-0.330718	0.00273305
GSP	10Z-Pentacosene	-0.395232	0.000285256
GSP	7Z-Tetracosene	-0.398502	0.000251138
GSP	TG(22:3(10Z,13Z,16Z)/22:3(10Z,13Z,16Z)/22:6(4Z,7Z,10Z,13Z,16Z,19Z))[iso3]	-0.406836	0.000180436
GSP	11Z-Heptacosene	-0.424676	8.63026e-05
Testosterone	TG(22:3(10Z,13Z,16Z)/22:3(10Z,13Z,16Z)/22:6(4Z,7Z,10Z,13Z,16Z,19Z))[iso3]	0.713213	1.14575e-13
Testosterone	10Z-Pentacosene	0.700274	4.85612e-13
Testosterone	CoA(22:5(4Z,7Z,10Z,13Z,16Z))	0.692855	1.07336e-12
Testosterone	11Z-Heptacosene	0.68329	2.88325e-12
Testosterone	7Z-Tetracosene	0.676879	5.4774e-12
Testosterone	Catechin 5-O-(2-feruloyl-6-p-coumaroyl-beta-D-glucopyranoside)	0.427171	7.7586e-05
Testosterone	Cer(m18:1(4E)/18:0)	-0.626223	5.21974e-10
Testosterone	14-methyl-1-hexadecanol	-0.638084	1.93579e-10
Testosterone	Lophenol	-0.673808	7.40652e-12
Testosterone	Cer(d14:2(4E,6E)/18:1(9Z))	-0.714538	9.85878e-14
TG	CoA(22:5(4Z,7Z,10Z,13Z,16Z))	-0.344393	0.00175911
TG	TG(22:3(10Z,13Z,16Z)/22:3(10Z,13Z,16Z)/22:6(4Z,7Z,10Z,13Z,16Z,19Z))[iso3]	-0.341146	0.0019566
TG	Cer(d14:2(4E,6E)/18:1(9Z))	0.301199	0.00662841
TG	14-methyl-1-hexadecanol	0.246892	0.0272571
TG	Lophenol	0.240996	0.0312825
TG	Cer(m18:1(4E)/18:0)	0.236167	0.034942
