# Supplementary material for: Metabolic reprogramming in placenta and umbilical cord serum of polycystic ovary syndrome pregnancies: testosterone-associated alterations and interaction with obesity
Source: Hum Reprod Open. 2026 Apr 21;2026(3):hoag036. doi: 10.1093/hropen/hoag036 (PMC13186602; doi:10.1093/hropen/hoag036)
Supplement: hoag036_Supplementary_Data [file hoag036_supplementary_data.zip › Supplementary File S4 Node_information.xlsx]

## Sheet: Supplementary Table 3 node_info
Supplementary File S4: Metabolic Network Key Node Information
Id	Label	Degree	Betweenness
C00163	Propionic acid	77	3310
C00257	Gluconic acid	22	872
C21931	Hexacosanoic acid	4	0
C00002	Adenosine triphosphate	2	0
C00008	ADP	2	0
C00004	NADH	2	0
C00011	Carbon dioxide	2	0
C00305	Magnesium	2	0
C00022	Pyruvic acid	2	0
C00116	Glycerol	2	0
C00399	Ubiquinone-1	2	0
C00158	Citric acid	2	0
C00016	FAD	1	0
C00010	Coenzyme A	1	0
C00036	Oxalacetic acid	1	0
C00100	Propionyl-CoA	1	0
C00020	Adenosine monophosphate	1	0
C00049	L-Aspartic acid	1	0
C00390	QH2	1	0
C00154	Palmityl-CoA	1	0
C00695	Cholic acid	1	0
C00249	Palmitic acid	1	0
C00015	Uridine 5'-diphosphate	1	0
C00006	NADP	1	0
C00025	L-Glutamic acid	1	0
C00780	Serotonin	1	0
C01589	Imidazole	1	0
C00044	Guanosine triphosphate	1	0
C00182	Glycogen	1	0
C00031	D-Glucose	1	0
C00089	Sucrose	1	0
C00018	Pyridoxal 5'-phosphate	1	0
C00221	Beta-D-Glucose	1	0
C00048	Glyoxylic acid	1	0
C08320	Tetracosanoic acid	1	0
C00062	L-Arginine	1	0
C00219	Arachidonic acid	1	0
C00469	Ethanol	1	0
C01595	Linoleic acid	1	0
C00584	Prostaglandin E2	1	0
C02198	Thromboxane A2	1	0
C00042	Succinic acid	1	0
C00091	Succinyl-CoA	1	0
C00063	Cytidine triphosphate	1	0
C00077	Ornithine	1	0
C00083	Malonyl-CoA	1	0
C01607	Phytanic acid	1	0
C00712	Oleic acid	1	0
C08316	Erucic acid	1	0
C02170	Methylmalonic acid	1	0
C00075	Uridine triphosphate	1	0
C00794	Sorbitol	1	0
C01330	Sodium	1	0
C00199	D-Ribulose 5-phosphate	1	0
C00256	D-Lactic acid	1	0
C00047	L-Lysine	1	0
C00408	Pipecolic acid	1	0
C01996	Acetylcholine	1	0
C00334	Gamma-Aminobutyric acid	1	0
C01013	Hydroxypropionic acid	1	0
C00962	Beta-D-Galactose	1	0
C00186	L-Lactic acid	1	0
C00227	Acetylphosphate	1	0
C02165	Leukotriene B4	1	0
C06424	Myristic acid	1	0
C02679	Dodecanoic acid	1	0
C12269	N-Methyl-D-aspartic acid	1	0
C00547	Norepinephrine	1	0
C00388	Histamine	1	0
C00081	Inosine triphosphate	1	0
C02166	Leukotriene C4	1	0
C06314	Lipoxin A4	1	0
C03345	Tiglyl-CoA	1	0
C00894	Acrylyl-CoA	1	0
C00109	2-Ketobutyric acid	1	0
C00788	Epinephrine	1	0
C00198	Gluconolactone	1	0
C00479	Propanal	1	0
C00246	Butyric acid	1	0
C01005	Phosphoserine	1	0
C16537	Pentadecanoic acid	1	0
C04442	2-Keto-3-deoxy-6-phosphogluconic acid	1	0
C08279	Tiglic acid	1	0
C03344	2-Methylacetoacetyl-CoA	1	0
C01062	5-Keto-D-gluconate	1	0
